# Supplementary material for: Entropy-stabilized single-atom Pd catalysts via high-entropy fluorite oxide supports
Source: Nat Commun. 2020 Aug 6;11:3908. doi: 10.1038/s41467-020-17738-9 (PMC7413391; doi:10.1038/s41467-020-17738-9)
Supplement: Supplementary file 3 — Source Data [file 41467_2020_17738_MOESM3_ESM.xlsx]

## Sheet: Fig. 2a
Fig.2a	HEFO-900		CeO2		ZrO2		HfO2		TiO2		La2O3
	2 Theta (Deg.)	intensity	2 Theta (Deg.)	intensity	2 Theta (Deg.)	intensity	2 Theta (Deg.)	intensity	2 Theta (Deg.)	intensity	2 Theta (Deg.)	intensity
	20.025	9481.81	20.0208	29507.4	20.0406	15526.1	20.0471	5514.6	20.0156	-1451.57	20.0471	-12358.6
	20.0644	9470.17	20.0734	29459	20.08	15567.7	20.0996	5523.85	20.0681	-1327.57	20.0996	-12393.2
	20.1038	9459.77	20.1259	29481	20.1194	15558.1	20.1521	5542.1	20.1206	-1423.57	20.1521	-12356.2
	20.1431	9450.55	20.1784	29446.2	20.1588	15539.3	20.2047	5529.35	20.1731	-1297.57	20.2047	-12414.7
	20.1825	9442.43	20.2309	29498.6	20.1982	15564.1	20.2572	5530.6	20.2257	-1257.57	20.2572	-12331.6
	20.2219	9435.33	20.2834	29420.6	20.2375	15576.1	20.3097	5525.35	20.2782	-1591.57	20.3097	-12385.5
	20.2613	9429.17	20.336	29424.6	20.2769	15534.1	20.3622	5551.35	20.3307	-1581.57	20.3622	-12473.2
	20.3007	9423.89	20.3885	29450.6	20.3163	15552.1	20.4147	5537.35	20.3832	-1263.57	20.4147	-12407.8
	20.3401	9419.4	20.441	29467.8	20.3557	15534.1	20.4673	5520.35	20.4357	-1627.57	20.4673	-12403.2
	20.3795	9415.63	20.4935	29437.4	20.3951	15564.5	20.5198	5513.1	20.4883	-1641.57	20.5198	-12403.9
	20.4189	9412.5	20.546	29433.4	20.4345	15546.9	20.5723	5533.85	20.5408	-1447.57	20.5723	-12357
	20.4583	9409.94	20.5986	29378.2	20.4739	15585.3	20.6248	5497.35	20.5933	-1681.57	20.6248	-12425.5
	20.4977	9407.86	20.6511	29437.4	20.5133	15612.5	20.6774	5518.35	20.6458	-1463.57	20.6774	-12397.8
	20.5371	9406.2	20.7036	29433.4	20.5527	15504.5	20.7299	5493.6	20.6984	-1641.57	20.7299	-12406.2
	20.5764	9404.88	20.7561	29386.6	20.5921	15603.7	20.7824	5523.6	20.7509	-1601.57	20.7824	-12435.5
	20.6158	9403.82	20.8087	29416.2	20.6315	15552.5	20.8349	5498.6	20.8034	-1581.57	20.8349	-12403.2
	20.6552	9402.95	20.8612	29395	20.6709	15564.9	20.8874	5505.6	20.8559	-1465.57	20.8874	-12462.4
	20.6946	9402.19	20.9137	29378.2	20.7102	15573.7	20.94	5489.85	20.9084	-1557.57	20.94	-12447
	20.734	9401.46	20.9662	29441.8	20.7496	15559.3	20.9925	5496.35	20.961	-1535.57	20.9925	-12407.8
	20.7734	9400.69	21.0187	29386.6	20.789	15504.9	21.045	5496.6	21.0135	-1619.57	21.045	-12480.1
	20.8128	9399.8	21.0712	29399	20.8284	15553.7	21.0975	5515.1	21.066	-1633.57	21.0975	-12464.7
	20.8522	9397.8	21.1238	29399	20.8678	15544.1	21.15	5513.85	21.1185	-1703.57	21.15	-12491.6
	20.8916	9390.63	21.1763	29399	20.9072	15562.9	21.2026	5481.1	21.171	-1771.57	21.2026	-12562.4
	20.931	9389.57	21.2288	29416.2	20.9466	15582.1	21.2551	5489.6	21.2236	-1865.57	21.2551	-12446.2
	20.9703	9380.9	21.2813	29429	20.986	15540.9	21.3076	5497.1	21.2761	-1731.57	21.3076	-12473.2
	21.0097	9381.87	21.3339	29416.2	21.0254	15537.7	21.3601	5489.85	21.3286	-1925.57	21.3601	-12467.8
	21.0491	9375.64	21.3864	29365.4	21.0648	15534.5	21.4126	5510.35	21.3811	-1939.57	21.4126	-12515.5
	21.0885	9372.33	21.4389	29386.6	21.1042	15637.7	21.4652	5489.6	21.4337	-1761.57	21.4652	-12535.5
	21.1279	9366.35	21.4914	29390.6	21.1435	15573.3	21.5177	5461.35	21.4862	-1895.57	21.5177	-12474.7
	21.1673	9361.88	21.5439	29378.2	21.1829	15504.5	21.5702	5510.35	21.5387	-1937.57	21.5702	-12537.8
	21.2067	9352.63	21.5965	29361.4	21.2223	15517.7	21.6227	5511.85	21.5912	-1813.57	21.6227	-12525.5
	21.2461	9347.18	21.649	29386.6	21.2617	15532.9	21.6752	5493.35	21.6437	-1839.57	21.6752	-12582.4
	21.2855	9337.83	21.7015	29369.8	21.3011	15568.5	21.7278	5476.1	21.6962	-1713.57	21.7278	-12543.2
	21.3249	9331.28	21.754	29382.2	21.3405	15542.9	21.7803	5510.35	21.7488	-1835.57	21.7803	-12540.1
	21.3643	9323.37	21.8066	29365.4	21.3799	15578.5	21.8328	5505.6	21.8013	-1777.57	21.8328	-12546.2
	21.4036	9318.14	21.8591	29386.6	21.4193	15569.3	21.8853	5477.6	21.8538	-1889.57	21.8853	-12605.5
	21.443	9314.49	21.9116	29403.4	21.4587	15544.1	21.9379	5455.35	21.9063	-2113.57	21.9379	-12550.9
	21.4824	9313.24	21.9641	29369.8	21.4981	15614.1	21.9904	5476.1	21.9589	-1915.57	21.9904	-12548.6
	21.5218	9317.11	22.0166	29349	21.5374	15530.5	22.0429	5474.1	22.0114	-2067.57	22.0429	-12566.2
	21.5612	9316.18	22.0692	29328.2	21.5768	15540.5	22.0954	5487.1	22.0639	-1891.57	22.0954	-12610.9
	21.6006	9316.36	22.1217	29295.8	21.6162	15586.5	22.1479	5507.35	22.1164	-1777.57	22.1479	-12540.1
	21.64	9318.39	22.1742	29349	21.6556	15588.5	22.2005	5493.85	22.1689	-2107.57	22.2005	-12582.4
	21.6794	9311.64	22.2267	29336.6	21.695	15567.7	22.253	5494.1	22.2215	-1993.57	22.253	-12540.1
	21.7188	9309.73	22.2792	29316.2	21.7344	15568.1	22.3055	5476.6	22.274	-1989.57	22.3055	-12622.4
	21.7582	9306.46	22.3318	29340.6	21.7738	15571.3	22.358	5458.1	22.3265	-1939.57	22.358	-12605.5
	21.7976	9305.18	22.3843	29312.2	21.8132	15575.3	22.4106	5484.35	22.379	-2037.57	22.4106	-12565.5
	21.837	9294.13	22.4368	29328.2	21.8526	15592.1	22.4631	5491.1	22.4316	-2071.57	22.4631	-12665.5
	21.8763	9287.98	22.4893	29312.2	21.892	15594.5	22.5156	5470.1	22.4841	-1955.57	22.5156	-12693.9
	21.9157	9281.87	22.5418	29324.2	21.9314	15578.1	22.5681	5471.85	22.5366	-2081.57	22.5681	-12596.2
	21.9551	9272.24	22.5944	29287.8	21.9707	15561.7	22.6206	5476.6	22.5891	-2059.57	22.6206	-12699.3
	21.9945	9269.98	22.6469	29316.2	22.0101	15568.1	22.6731	5466.35	22.6416	-2133.57	22.6731	-12704.7
	22.0339	9269.2	22.6994	29275.8	22.0495	15544.9	22.7257	5452.6	22.6942	-1963.57	22.7257	-12579.3
	22.0733	9268.89	22.7519	29263.8	22.0889	15550.1	22.7782	5453.35	22.7467	-1985.57	22.7782	-12642.4
	22.1127	9262.38	22.8044	29295.8	22.1283	15583.3	22.8307	5487.1	22.7992	-2091.57	22.8307	-12610.9
	22.1521	9263.57	22.857	29255.8	22.1677	15628.5	22.8832	5451.35	22.8517	-2087.57	22.8832	-12653.2
	22.1915	9265.65	22.9095	29267.8	22.2071	15619.3	22.9358	5453.85	22.9042	-2049.57	22.9358	-12685.5
	22.2309	9264.51	22.962	29287.8	22.2465	15644.5	22.9883	5466.85	22.9568	-1989.57	22.9883	-12667
	22.2703	9255.67	23.0145	29271.8	22.2859	15624.1	23.0408	5454.1	23.0093	-2261.57	23.0408	-12676.2
	22.3096	9245.36	23.0671	29236.2	22.3253	15650.5	23.0933	5458.35	23.0618	-2061.57	23.0933	-12641.6
	22.349	9228.51	23.1196	29316.2	22.3647	15604.5	23.1458	5466.1	23.1143	-2147.57	23.1458	-12684.7
	22.3884	9218.07	23.1721	29295.8	22.4041	15565.3	23.1984	5451.6	23.1668	-2267.57	23.1984	-12692.4
	22.4278	9206.91	23.2246	29232.2	22.4434	15566.5	23.2509	5446.1	23.2194	-2131.57	23.2509	-12645.5
	22.4672	9196.72	23.2771	29291.8	22.4828	15592.1	23.3034	5466.85	23.2719	-1949.57	23.3034	-12746.2
	22.5066	9192.24	23.3297	29271.8	22.5222	15514.5	23.3559	5461.6	23.3244	-2267.57	23.3559	-12667.8
	22.546	9179.18	23.3822	29236.2	22.5616	15617.7	23.4084	5510.6	23.3769	-2125.57	23.4084	-12715.5
	22.5854	9170.91	23.4347	29251.8	22.601	15587.7	23.461	5501.85	23.4294	-2171.57	23.461	-12671.6
	22.6248	9164.68	23.4872	29271.8	22.6404	15584.1	23.5135	5484.85	23.482	-2111.57	23.5135	-12663.2
	22.6642	9146.65	23.5398	29228.6	22.6798	15601.7	23.566	5475.6	23.5345	-2235.57	23.566	-12689.3
	22.7035	9143	23.5923	29251.8	22.7192	15631.7	23.6185	5483.6	23.587	-2153.57	23.6185	-12702.4
	22.7429	9134.17	23.6448	29267.8	22.7586	15626.9	23.6711	5491.85	23.6395	-2113.57	23.6711	-12763.2
	22.7823	9121.59	23.6973	29240.2	22.798	15584.5	23.7236	5522.35	23.692	-2167.57	23.7236	-12753.9
	22.8217	9117.51	23.7498	29259.8	22.8374	15593.7	23.7761	5532.1	23.7446	-2303.57	23.7761	-12847.8
	22.8611	9111.3	23.8024	29267.8	22.8767	15628.5	23.8286	5550.35	23.7971	-2109.57	23.8286	-12703.9
	22.9005	9112.57	23.8549	29248.2	22.9161	15578.1	23.8811	5576.85	23.8496	-2141.57	23.8811	-12715.5
	22.9399	9099.7	23.9074	29244.2	22.9555	15614.5	23.9337	5661.1	23.9021	-2323.57	23.9337	-12738.6
	22.9793	9094.32	23.9599	29255.8	22.9949	15617.3	23.9862	5813.1	23.9547	-2341.57	23.9862	-12690.1
	23.0187	9090.52	24.0124	29224.6	23.0343	15620.1	24.0387	6115.35	24.0072	-2191.57	24.0387	-12720.1
	23.0581	9086.35	24.065	29217	23.0737	15604.9	24.0912	6519.85	24.0597	-2203.57	24.0912	-12727
	23.0975	9080.81	24.1175	29248.2	23.1131	15589.7	24.1437	7010.85	24.1122	-2311.57	24.1437	-12765.5
	23.1368	9066.99	24.17	29228.6	23.1525	15658.1	24.1963	7027.1	24.1647	-2183.57	24.1963	-12735.5
	23.1762	9058.83	24.2225	29236.2	23.1919	15531.7	24.2488	6639.1	24.2173	-2335.57	24.2488	-12777.8
	23.2156	9044.29	24.275	29248.2	23.2312	15630.9	24.3013	6169.1	24.2698	-2339.57	24.3013	-12677.8
	23.255	9032.38	24.3276	29220.6	23.2706	15576.9	24.3538	5952.1	24.3223	-2249.57	24.3538	-12823.2
	23.2944	9021.29	24.3801	29244.2	23.31	15538.1	24.4063	5905.35	24.3748	-2227.57	24.4063	-12647.8
	23.3338	9011.77	24.4326	29267.8	23.3494	15633.7	24.4589	6075.6	24.4274	-2345.57	24.4589	-12751.6
	23.3732	9003.72	24.4851	29224.6	23.3888	15590.9	24.5114	6386.85	24.4799	-2385.57	24.5114	-12760.1
	23.4126	8999.3	24.5376	29263.8	23.4282	15587.7	24.5639	6741.1	24.5324	-2467.57	24.5639	-12805.5
	23.452	8995.66	24.5902	29224.6	23.4676	15641.7	24.6164	6748.1	24.5849	-2333.57	24.6164	-12722.4
	23.4914	8984.84	24.6427	29178.6	23.507	15638.5	24.669	6294.1	24.6374	-2231.57	24.669	-12694.7
	23.5308	8989.94	24.6952	29209	23.5464	15608.1	24.7215	5912.85	24.69	-2395.57	24.7215	-12732.4
	23.5702	8990.82	24.7477	29228.6	23.5858	15572.9	24.774	5698.35	24.7425	-2299.57	24.774	-12683.9
	23.6095	8984.43	24.8002	29232.2	23.6252	15578.5	24.8265	5584.6	24.795	-2373.57	24.8265	-12637
	23.6489	8980.29	24.8528	29197.4	23.6645	15640.1	24.879	5533.1	24.8475	-2293.57	24.879	-12620.9
	23.6883	8971.51	24.9053	29201.4	23.7039	15657.3	24.9316	5500.85	24.9	-2197.57	24.9316	-12587.8
	23.7277	8970.05	24.9578	29236.2	23.7433	15640.9	24.9841	5520.6	24.9526	-2119.57	24.9841	-12462.4
	23.7671	8964.04	25.0103	29224.6	23.7827	15604.9	25.0366	5508.85	25.0051	-1859.57	25.0366	-12273.9
	23.8065	8950.63	25.0629	29209	23.8221	15664.9	25.0891	5481.35	25.0576	-1565.57	25.0891	-11953.9
	23.8459	8943.8	25.1154	29209	23.8615	15676.1	25.1416	5477.85	25.1101	-1469.57	25.1416	-11175.5
	23.8853	8934.81	25.1679	29189.8	23.9009	15603.3	25.1942	5468.35	25.1626	-1587.57	25.1942	-9703.17
	23.9247	8936	25.2204	29182.2	23.9403	15673.7	25.2467	5461.85	25.2152	-1679.57	25.2467	-7633.94
	23.9641	8930.81	25.2729	29167	23.9797	15760.5	25.2992	5477.1	25.2677	-1581.57	25.2992	-6630.86
	24.0035	8929.04	25.3255	29217	24.0191	15841.7	25.3517	5459.85	25.3202	-2029.57	25.3517	-7830.86
	24.0428	8925.59	25.378	29217	24.0585	15884.9	25.4043	5457.85	25.3727	-2161.57	25.4043	-9579.32
	24.0822	8917.2	25.4305	29197.4	24.0979	15975.7	25.4568	5459.1	25.4252	-2475.57	25.4568	-11061.6
	24.1216	8906.29	25.483	29220.6	24.1372	16214.9	25.5093	5468.6	25.4778	-2471.57	25.5093	-11895.5
	24.161	8898.67	25.5356	29220.6	24.1766	16478.1	25.5618	5460.6	25.5303	-2505.57	25.5618	-12250.9
	24.2004	8900.26	25.5881	29220.6	24.216	16731.7	25.6143	5466.85	25.5828	-2453.57	25.6143	-12483.9
	24.2398	8894.72	25.6406	29182.2	24.2554	17082.5	25.6669	5446.85	25.6353	-2651.57	25.6669	-12533.9
	24.2792	8893.96	25.6931	29178.6	24.2948	17151.3	25.7194	5422.6	25.6879	-2479.57	25.7194	-12707
	24.3186	8887.78	25.7456	29232.2	24.3342	17138.9	25.7719	5424.35	25.7404	-2475.57	25.7719	-12765.5
	24.358	8888.15	25.7981	29228.6	24.3736	16944.5	25.8244	5427.1	25.7929	-2559.57	25.8244	-12721.6
	24.3973	8885.37	25.8507	29167	24.413	16728.5	25.8769	5426.35	25.8454	-2475.57	25.8769	-12463.2
	24.4367	8877.5	25.9032	29167	24.4524	16588.5	25.9295	5432.35	25.8979	-2735.57	25.9295	-12194.7
	24.4761	8866.29	25.9557	29171	24.4918	16291.3	25.982	5473.35	25.9505	-2535.57	25.982	-12083.9
	24.5155	8860.69	26.0082	29155.8	24.5312	16332.5	26.0345	5421.6	26.003	-2561.57	26.0345	-12083.2
	24.5549	8854.7	26.0608	29174.6	24.5705	16397.3	26.087	5405.1	26.0555	-2595.57	26.087	-12380.9
	24.5943	8842.33	26.1133	29163.4	24.6099	16496.1	26.1395	5400.85	26.108	-2627.57	26.1395	-12593.2
	24.6337	8826.37	26.1658	29182.2	24.6493	16640.5	26.1921	5426.85	26.1606	-2551.57	26.1921	-12680.9
	24.6731	8812.14	26.2183	29167	24.6887	16832.5	26.2446	5420.35	26.2131	-2689.57	26.2446	-12798.6
	24.7125	8803.68	26.2708	29141	24.7281	16869.3	26.2971	5421.85	26.2656	-2719.57	26.2971	-12770.1
	24.7519	8791.91	26.3234	29141	24.7675	16667.3	26.3496	5413.85	26.3181	-2423.57	26.3496	-12861.6
	24.7913	8778.51	26.3759	29167	24.8069	16427.7	26.4021	5414.6	26.3706	-2751.57	26.4021	-12918.6
	24.8306	8771.57	26.4284	29137.4	24.8463	16308.5	26.4547	5432.6	26.4231	-2377.57	26.4547	-12876.2
	24.87	8761.58	26.4809	29129.8	24.8857	16092.1	26.5072	5427.6	26.4757	-2533.57	26.5072	-12882.4
	24.9094	8753.33	26.5334	29163.4	24.9251	15943.3	26.5597	5425.1	26.5282	-2611.57	26.5597	-12907.8
	24.9488	8750.45	26.586	29159.8	24.9644	15882.1	26.6122	5420.1	26.5807	-2611.57	26.6122	-12946.2
	24.9882	8741.13	26.6385	29174.6	25.0038	15864.5	26.6648	5433.35	26.6332	-2611.57	26.6648	-12908.6
	25.0276	8724.62	26.691	29126.2	25.0432	15783.7	26.7173	5409.6	26.6858	-2485.57	26.7173	-12918.6
	25.067	8719.78	26.7435	29126.2	25.0826	15716.5	26.7698	5411.6	26.7383	-2541.57	26.7698	-12967
	25.1064	8713.36	26.7961	29148.6	25.122	15735.3	26.8223	5446.6	26.7908	-2555.57	26.8223	-12969.3
	25.1458	8701.52	26.8486	29148.6	25.1614	15644.1	26.8748	5420.6	26.8433	-2631.57	26.8748	-12982.4
	25.1852	8688.08	26.9011	29137.4	25.2008	15677.7	26.9274	5462.85	26.8958	-2475.57	26.9274	-12945.5
	25.2246	8684.39	26.9536	29122.6	25.2402	15646.1	26.9799	5425.6	26.9484	-2239.57	26.9799	-12950.1
	25.264	8674.84	27.0061	29189.8	25.2796	15683.7	27.0324	5466.35	27.0009	-2169.57	27.0324	-12993.2
	25.3033	8671.76	27.0587	29148.6	25.319	15647.7	27.0849	5458.85	27.0534	-1543.57	27.0849	-12980.1
	25.3427	8666.71	27.1112	29089.8	25.3584	15640.5	27.1375	5453.85	27.1059	-31.5722	27.1375	-12965.5
	25.3821	8657.15	27.1637	29133.4	25.3977	15700.9	27.19	5441.1	27.1584	2790.43	27.19	-13046.2
	25.4215	8650.6	27.2162	29129.8	25.4371	15657.3	27.2425	5503.1	27.211	4462.43	27.2425	-12963.2
	25.4609	8642.6	27.2688	29159.8	25.4765	15687.3	27.295	5474.85	27.2635	4802.43	27.295	-13051.6
	25.5003	8641	27.3213	29126.2	25.5159	15671.7	27.3475	5525.6	27.316	3742.43	27.3475	-13040.9
	25.5397	8627.56	27.3738	29141	25.5553	15650.9	27.4001	5532.1	27.3685	2434.43	27.4001	-12969.3
	25.5791	8629.49	27.4263	29129.8	25.5947	15678.1	27.4526	5525.1	27.4211	842.428	27.4526	-12947.8
	25.6185	8623.56	27.4788	29144.6	25.6341	15667.3	27.5051	5561.6	27.4736	-441.572	27.5051	-13006.2
	25.6579	8615.55	27.5313	29174.6	25.6735	15680.9	27.5576	5591.6	27.5261	-1263.57	27.5576	-13016.2
	25.6973	8611.07	27.5839	29186.2	25.7129	15670.5	27.6101	5592.6	27.5786	-2065.57	27.6101	-12948.6
	25.7366	8606.73	27.6364	29178.6	25.7523	15655.7	27.6627	5631.1	27.6311	-2457.57	27.6627	-13013.2
	25.776	8609.61	27.6889	29167	25.7917	15638.9	27.7152	5671.35	27.6837	-2451.57	27.7152	-12978.6
	25.8154	8605.9	27.7414	29186.2	25.8311	15618.5	27.7677	5712.35	27.7362	-2615.57	27.7677	-13000.1
	25.8548	8604.04	27.794	29193.8	25.8704	15644.5	27.8202	5816.1	27.7887	-2593.57	27.8202	-13001.6
	25.8942	8602.39	27.8465	29255.8	25.9098	15605.7	27.8727	5874.35	27.8412	-2555.57	27.8727	-13010.1
	25.9336	8596.41	27.899	29263.8	25.9492	15656.5	27.9253	6021.85	27.8937	-2525.57	27.9253	-13096.2
	25.973	8594.95	27.9515	29244.2	25.9886	15634.9	27.9778	6234.6	27.9463	-2773.57	27.9778	-13013.2
	26.0124	8587.37	28.004	29267.8	26.028	15649.7	28.0303	6581.1	27.9988	-2569.57	28.0303	-12978.6
	26.0518	8582.82	28.0566	29340.6	26.0674	15650.5	28.0828	7206.1	28.0513	-2721.57	28.0828	-13027
	26.0912	8583.74	28.1091	29416.2	26.1068	15598.1	28.1353	8188.6	28.1038	-2547.57	28.1353	-13049.3
	26.1305	8574.92	28.1616	29597.8	26.1462	15589.3	28.1879	9824.6	28.1563	-2573.57	28.1879	-13054.7
	26.1699	8567.6	28.2141	29773	26.1856	15642.1	28.2404	12295.1	28.2089	-2421.57	28.2404	-13020.1
	26.2093	8561.74	28.2666	30075.4	26.225	15670.9	28.2929	14713.8	28.2614	-2595.57	28.2929	-13048.6
	26.2487	8567.68	28.3192	30688.6	26.2644	15604.5	28.3454	15247.1	28.3139	-2531.57	28.3454	-13045.5
	26.2881	8562.56	28.3717	31606.6	26.3037	15663.7	28.398	13459.3	28.3664	-2529.57	28.398	-13020.9
	26.3275	8552.84	28.4242	33146.2	26.3431	15692.1	28.4505	10722.8	28.419	-2687.57	28.4505	-13045.5
	26.3669	8548.72	28.4767	35743.8	26.3825	15631.7	28.503	8579.6	28.4715	-2699.57	28.503	-13012.4
	26.4063	8547.69	28.5293	38907.4	26.4219	15667.7	28.5555	7306.85	28.524	-2649.57	28.5555	-13056.2
	26.4457	8546.59	28.5818	39650.2	26.4613	15607.3	28.608	6684.85	28.5765	-2599.57	28.608	-13053.2
	26.4851	8545.39	28.6343	37351.8	26.5007	15670.1	28.6606	6274.85	28.629	-2843.57	28.6606	-13023.9
	26.5245	8549.96	28.6868	34223.8	26.5401	15616.1	28.7131	6076.6	28.6816	-2873.57	28.7131	-13031.6
	26.5638	8538.36	28.7393	31821.8	26.5795	15592.1	28.7656	5913.1	28.7341	-2775.57	28.7656	-13001.6
	26.6032	8536.86	28.7919	30639	26.6189	15620.5	28.8181	5803.1	28.7866	-2871.57	28.8181	-13090.1
	26.6426	8542.91	28.8444	29964.6	26.6583	15599.3	28.8707	5745.85	28.8391	-2817.57	28.8707	-13103.9
	26.682	8539.83	28.8969	29620.6	26.6976	15639.7	28.9232	5691.85	28.8916	-2915.57	28.9232	-13112.4
	26.7214	8539.97	28.9494	29467.8	26.737	15679.7	28.9757	5646.85	28.9442	-2829.57	28.9757	-13042.4
	26.7608	8534.8	29.0019	29353	26.7764	15623.3	29.0282	5624.35	28.9967	-2731.57	29.0282	-13075.5
	26.8002	8540.42	29.0545	29283.8	26.8158	15594.5	29.0807	5570.6	29.0492	-2881.57	29.0807	-13125.5
	26.8396	8538.8	29.107	29244.2	26.8552	15642.5	29.1333	5582.35	29.1017	-2829.57	29.1333	-13094.7
	26.879	8534.6	29.1595	29209	26.8946	15623.3	29.1858	5566.1	29.1543	-2769.57	29.1858	-13057.8
	26.9184	8538.42	29.212	29189.8	26.934	15622.9	29.2383	5524.1	29.2068	-2899.57	29.2383	-13093.9
	26.9578	8534.93	29.2645	29159.8	26.9734	15672.1	29.2908	5526.6	29.2593	-2991.57	29.2908	-13124.7
	26.9972	8537.29	29.3171	29159.8	27.0128	15676.5	29.3433	5522.85	29.3118	-3031.57	29.3433	-13157.8
	27.0365	8537.24	29.3696	29133.4	27.0522	15611.3	29.3959	5478.85	29.3643	-2905.57	29.3959	-13114.7
	27.0759	8537.61	29.4221	29159.8	27.0916	15672.9	29.4484	5485.85	29.4169	-2979.57	29.4484	-13071.6
	27.1153	8538.86	29.4746	29100.6	27.1309	15633.3	29.5009	5485.85	29.4694	-3067.57	29.5009	-13092.4
	27.1547	8540.02	29.5271	29068.2	27.1703	15626.1	29.5534	5454.35	29.5219	-2855.57	29.5534	-13121.6
	27.1941	8540.51	29.5797	29050.6	27.2097	15618.9	29.6059	5474.85	29.5744	-3135.57	29.6059	-13136.2
	27.2335	8537.04	29.6322	29119	27.2491	15683.7	29.6585	5462.6	29.6269	-2989.57	29.6585	-13110.9
	27.2729	8537.86	29.6847	29086.2	27.2885	15666.9	29.711	5467.85	29.6795	-2879.57	29.711	-13107
	27.3123	8536.42	29.7372	29047	27.3279	15699.3	29.7635	5453.85	29.732	-2937.57	29.7635	-13125.5
	27.3517	8537.41	29.7898	29064.6	27.3673	15714.1	29.816	5457.35	29.7845	-3041.57	29.816	-13077.8
	27.3911	8531.33	29.8423	29043.8	27.4067	15705.7	29.8685	5460.85	29.837	-3103.57	29.8685	-13045.5
	27.4305	8528.03	29.8948	29036.6	27.4461	15741.3	29.9211	5438.85	29.8895	-2897.57	29.9211	-13071.6
	27.4698	8525.33	29.9473	29079	27.4855	15697.7	29.9736	5437.1	29.9421	-2839.57	29.9736	-13117
	27.5092	8528.68	29.9998	29029.8	27.5249	15682.9	30.0261	5452.85	29.9946	-3107.57	30.0261	-13115.5
	27.5486	8532.19	30.0524	29012.6	27.5643	15772.5	30.0786	5443.85	30.0471	-3083.57	30.0786	-13074.7
	27.588	8529.5	30.1049	29040.2	27.6036	15733.3	30.1312	5440.1	30.0996	-3095.57	30.1312	-13123.2
	27.6274	8535.54	30.1574	29023	27.643	15746.5	30.1837	5431.1	30.1521	-2933.57	30.1837	-13170.9
	27.6668	8540.27	30.2099	29002.2	27.6824	15766.1	30.2362	5438.35	30.2047	-3069.57	30.2362	-13078.6
	27.7062	8543.04	30.2625	28995.4	27.7218	15773.7	30.2887	5448.6	30.2572	-2991.57	30.2887	-13060.1
	27.7456	8546.58	30.315	29015.8	27.7612	15796.5	30.3412	5478.1	30.3097	-2947.57	30.3412	-13013.2
	27.785	8545.98	30.3675	29023	27.8006	15833.3	30.3938	5468.35	30.3622	-3267.57	30.3938	-12924.7
	27.8244	8551.75	30.42	29005.8	27.84	15832.5	30.4463	5453.6	30.4148	-3181.57	30.4463	-12877.8
	27.8637	8546.07	30.4725	29040.2	27.8794	15877.7	30.4988	5479.35	30.4673	-3203.57	30.4988	-12837.8
	27.9031	8546.81	30.5251	29009	27.9188	15911.7	30.5513	5484.1	30.5198	-2959.57	30.5513	-12690.1
	27.9425	8554.8	30.5776	28982.2	27.9582	15980.5	30.6038	5496.35	30.5723	-3111.57	30.6038	-12260.1
	27.9819	8562.89	30.6301	29015.8	27.9976	16040.1	30.6564	5504.1	30.6248	-3011.57	30.6564	-11428.6
	28.0213	8566.28	30.6826	29019.4	28.0369	16143.3	30.7089	5517.85	30.6774	-3141.57	30.7089	-9708.55
	28.0607	8575.91	30.7351	29019.4	28.0763	16251.7	30.7614	5533.85	30.7299	-3135.57	30.7614	-7996.24
	28.1001	8582.56	30.7877	29005.8	28.1157	16514.5	30.8139	5521.1	30.7824	-3015.57	30.8139	-7650.09
	28.1395	8587	30.8402	28985.4	28.1551	16804.5	30.8665	5556.6	30.8349	-3117.57	30.8665	-8863.17
	28.1789	8598.49	30.8927	28992.2	28.1945	17350.9	30.919	5587.35	30.8875	-3041.57	30.919	-10483.9
	28.2183	8605.38	30.9452	29019.4	28.2339	18247.3	30.9715	5580.85	30.94	-3137.57	30.9715	-11845.5
	28.2577	8609.76	30.9977	28955.4	28.2733	19524.9	31.024	5645.1	30.9925	-3087.57	31.024	-12327
	28.297	8608.61	31.0503	28958.6	28.3127	21467.7	31.0765	5672.35	31.045	-3075.57	31.0765	-12727
	28.3364	8612.86	31.1028	28995.4	28.3521	23562.9	31.129	5740.35	31.0975	-3211.57	31.129	-12843.2
	28.3758	8628.87	31.1553	28975.4	28.3915	25282.9	31.1816	5841.35	31.1501	-3309.57	31.1816	-12997
	28.4152	8638.42	31.2078	28978.6	28.4308	26208.1	31.2341	5955.1	31.2026	-3205.57	31.2341	-13063.9
	28.4546	8652.65	31.2603	28949	28.4702	26170.1	31.2866	6126.85	31.2551	-3099.57	31.2866	-13168.6
	28.494	8672.25	31.3129	28975.4	28.5096	25017.7	31.3391	6491.35	31.3076	-3225.57	31.3391	-13128.6
	28.5334	8683.28	31.3654	28968.6	28.549	23189.7	31.3917	7057.35	31.3601	-3207.57	31.3917	-13141.6
	28.5728	8699.7	31.4179	29005.8	28.5884	21230.9	31.4442	7874.85	31.4127	-3253.57	31.4442	-13180.9
	28.6122	8710.74	31.4704	28955.4	28.6278	19534.1	31.4967	9392.6	31.4652	-3203.57	31.4967	-13150.9
	28.6516	8731.31	31.523	28962.2	28.6672	18430.1	31.5492	11379.8	31.5177	-3219.57	31.5492	-13196.2
	28.691	8751.9	31.5755	28982.2	28.7066	17613.7	31.6017	12920.3	31.5702	-3093.57	31.6017	-13213.9
	28.7304	8771.04	31.628	28985.4	28.746	17095.3	31.6543	12842.3	31.6227	-3273.57	31.6543	-13197
	28.7697	8799.84	31.6805	28958.6	28.7854	16790.9	31.7068	11270.8	31.6753	-3175.57	31.7068	-13157
	28.8091	8821.58	31.733	28952.2	28.8248	16476.1	31.7593	9295.6	31.7278	-3209.57	31.7593	-13263.2
	28.8485	8843.23	31.7856	28939	28.8641	16311.7	31.8118	7823.85	31.7803	-3261.57	31.8118	-13233.9
	28.8879	8857.38	31.8381	28942.2	28.9035	16156.1	31.8644	6875.1	31.8328	-3355.57	31.8644	-13250.9
	28.9273	8882.28	31.8906	28929.4	28.9429	16072.1	31.9169	6405.6	31.8853	-3153.57	31.9169	-13216.2
	28.9667	8911.26	31.9431	28999	28.9823	16041.3	31.9694	6078.35	31.9379	-3357.57	31.9694	-13213.9
	29.0061	8939.03	31.9957	28952.2	29.0217	15922.1	32.0219	5872.85	31.9904	-3175.57	32.0219	-13247
	29.0455	8971.74	32.0482	28949	29.0611	15888.1	32.0744	5755.35	32.0429	-3187.57	32.0744	-13240.9
	29.0849	9006.71	32.1007	28942.2	29.1005	15887.7	32.127	5652.1	32.0954	-3259.57	32.127	-13278.6
	29.1243	9037.28	32.1532	28978.6	29.1399	15878.9	32.1795	5613.85	32.148	-3209.57	32.1795	-13256.2
	29.1637	9071.49	32.2057	28965.4	29.1793	15824.5	32.232	5577.35	32.2005	-3317.57	32.232	-13231.6
	29.203	9110.58	32.2582	28958.6	29.2187	15824.9	32.2845	5537.35	32.253	-3305.57	32.2845	-13319.3
	29.2424	9151.97	32.3108	28919.8	29.2581	15800.1	32.337	5485.6	32.3055	-3381.57	32.337	-13240.1
	29.2818	9193	32.3633	28995.4	29.2974	15758.5	32.3896	5475.85	32.358	-3281.57	32.3896	-13189.3
	29.3212	9237.76	32.4158	28982.2	29.3368	15752.5	32.4421	5465.6	32.4106	-3437.57	32.4421	-13250.1
	29.3606	9278.8	32.4683	28949	29.3762	15738.5	32.4946	5440.85	32.4631	-3281.57	32.4946	-13270.1
	29.4	9325.57	32.5209	28982.2	29.4156	15742.1	32.5471	5412.85	32.5156	-3451.57	32.5471	-13275.5
	29.4394	9377.55	32.5734	28999	29.455	15715.7	32.5996	5450.35	32.5681	-3193.57	32.5996	-13248.6
	29.4788	9433.03	32.6259	28965.4	29.4944	15709.3	32.6522	5406.6	32.6206	-3457.57	32.6522	-13255.5
	29.5182	9498.63	32.6784	29036.6	29.5338	15764.9	32.7047	5420.6	32.6732	-3231.57	32.7047	-13248.6
	29.5576	9562.03	32.7309	29093.4	29.5732	15695.3	32.7572	5405.85	32.7257	-3421.57	32.7572	-13220.1
	29.5969	9624.77	32.7835	29193.8	29.6126	15682.5	32.8097	5409.35	32.7782	-3307.57	32.8097	-13285.5
	29.6363	9695.12	32.836	29295.8	29.652	15808.1	32.8623	5396.6	32.8307	-3279.57	32.8623	-13182.4
	29.6757	9758.61	32.8885	29472.2	29.6913	15667.7	32.9148	5364.6	32.8832	-3309.57	32.9148	-13251.6
	29.7151	9826.94	32.941	29882.6	29.7307	15700.9	32.9673	5378.35	32.9358	-3329.57	32.9673	-13224.7
	29.7545	9882.24	32.9935	30523.8	29.7701	15631.7	33.0198	5396.35	32.9883	-3463.57	33.0198	-13264.7
	29.7939	9940.03	33.0461	31441	29.8095	15652.9	33.0723	5376.6	33.0408	-3461.57	33.0723	-13220.9
	29.8333	9992.9	33.0986	32176.6	29.8489	15646.9	33.1249	5372.6	33.0933	-3357.57	33.1249	-13204.7
	29.8727	10043.9	33.1511	31709.8	29.8883	15717.3	33.1774	5378.85	33.1459	-3407.57	33.1774	-13200.9
	29.9121	10094.7	33.2036	30807.8	29.9277	15702.5	33.2299	5364.85	33.1984	-3521.57	33.2299	-13202.4
	29.9515	10145.4	33.2562	29969.8	29.9671	15716.5	33.2824	5379.6	33.2509	-3365.57	33.2824	-13187
	29.9909	10176.4	33.3087	29489.8	30.0065	15707.3	33.3349	5367.85	33.3034	-3465.57	33.3349	-13198.6
	30.0302	10205.6	33.3612	29248.2	30.0459	15794.1	33.3875	5420.35	33.3559	-3453.57	33.3875	-13114.7
	30.0696	10226.9	33.4137	29086.2	30.0853	15735.7	33.44	5373.6	33.4085	-3551.57	33.44	-13115.5
	30.109	10238.8	33.4662	28995.4	30.1246	15760.1	33.4925	5391.1	33.461	-3429.57	33.4925	-13136.2
	30.1484	10245.3	33.5188	29015.8	30.164	15766.5	33.545	5410.1	33.5135	-3555.57	33.545	-12967.8
	30.1878	10238.5	33.5713	28939	30.2034	15776.5	33.5975	5422.6	33.566	-3407.57	33.5975	-12973.2
	30.2272	10232.5	33.6238	28945.8	30.2428	15854.5	33.6501	5390.85	33.6185	-3467.57	33.6501	-12817
	30.2666	10206	33.6763	28932.6	30.2822	15906.9	33.7026	5415.1	33.6711	-3627.57	33.7026	-12785.5
	30.306	10179.2	33.7289	28897.4	30.3216	16001.3	33.7551	5432.85	33.7236	-3499.57	33.7551	-12624.7
	30.3454	10146.7	33.7814	28907	30.361	16050.1	33.8076	5465.35	33.7761	-3419.57	33.8076	-12358.6
	30.3848	10101.5	33.8339	28888.2	30.4004	16176.1	33.8601	5490.6	33.8286	-3501.57	33.8601	-11674.7
	30.4242	10055.3	33.8864	28907	30.4398	16217.3	33.9127	5557.35	33.8811	-3523.57	33.9127	-10087
	30.4636	9997.73	33.9389	28916.6	30.4792	16201.7	33.9652	5632.35	33.9337	-3343.57	33.9652	-7256.24
	30.5029	9945.67	33.9915	28907	30.5186	16133.3	34.0177	5794.35	33.9862	-3523.57	34.0177	-4449.32
	30.5423	9878.21	34.044	28923	30.558	16111.7	34.0702	6072.1	34.0387	-3657.57	34.0702	-3789.32
	30.5817	9808.43	34.0965	28881.8	30.5973	16062.1	34.1228	6516.35	34.0912	-3435.57	34.1228	-5908.55
	30.6211	9736.48	34.149	28897.4	30.6367	15944.1	34.1753	7093.35	34.1438	-3515.57	34.1753	-8641.63
	30.6605	9659.78	34.2015	28900.6	30.6761	15939.7	34.2278	7743.35	34.1963	-3637.57	34.2278	-10849.3
	30.6999	9579.02	34.2541	28881.8	30.7155	15915.3	34.2803	7988.35	34.2488	-3399.57	34.2803	-11922.4
	30.7393	9502.87	34.3066	28913.4	30.7549	15872.1	34.3328	7822.1	34.3013	-3571.57	34.3328	-12510.1
	30.7787	9423.39	34.3591	28910.2	30.7943	15798.1	34.3854	7234.1	34.3538	-3481.57	34.3854	-12779.3
	30.8181	9338.61	34.4116	28879	30.8337	15830.9	34.4379	6806.85	34.4064	-3539.57	34.4379	-12933.9
	30.8575	9260.99	34.4641	28857.4	30.8731	15807.7	34.4904	6654.35	34.4589	-3585.57	34.4904	-13108.6
	30.8968	9185.35	34.5167	28869.8	30.9125	15808.9	34.5429	6945.1	34.5114	-3539.57	34.5429	-13243.9
	30.9362	9112.02	34.5692	28888.2	30.9519	15877.7	34.5954	7404.35	34.5639	-3683.57	34.5954	-13300.1
	30.9756	9042.8	34.6217	28854.2	30.9913	15855.7	34.648	7667.85	34.6165	-3587.57	34.648	-13244.7
	31.015	8988.7	34.6742	28881.8	31.0306	15906.5	34.7005	7405.1	34.669	-3569.57	34.7005	-13250.1
	31.0544	8934.49	34.7267	28851.4	31.07	15870.1	34.753	6856.35	34.7215	-3617.57	34.753	-13278.6
	31.0938	8877.3	34.7793	28872.6	31.1094	15896.9	34.8055	6266.6	34.774	-3553.57	34.8055	-13325.5
	31.1332	8823.26	34.8318	28885	31.1488	15938.1	34.858	5932.6	34.8265	-3647.57	34.858	-13327
	31.1726	8774.92	34.8843	28872.6	31.1882	15931.7	34.9106	5746.1	34.879	-3513.57	34.9106	-13263.9
	31.212	8726.65	34.9368	28869.8	31.2276	15974.5	34.9631	5602.6	34.9316	-3729.57	34.9631	-13363.9
	31.2514	8684.13	34.9894	28842.2	31.267	16042.9	35.0156	5540.1	34.9841	-3541.57	35.0156	-13328.6
	31.2907	8638.3	35.0419	28809.8	31.3064	16163.7	35.0681	5570.85	35.0366	-3647.57	35.0681	-13364.7
	31.3301	8587.12	35.0944	28836.2	31.3458	16301.3	35.1207	5573.6	35.0891	-3663.57	35.1207	-13330.9
	31.3695	8552.46	35.1469	28860.6	31.3852	16482.1	35.1732	5602.1	35.1417	-3529.57	35.1732	-13360.9
	31.4089	8514.23	35.1994	28869.8	31.4245	16760.9	35.2257	5732.85	35.1942	-3625.57	35.2257	-13355.5
	31.4483	8475.13	35.252	28875.8	31.4639	17354.9	35.2782	5926.6	35.2467	-3555.57	35.2782	-13311.6
	31.4877	8440.79	35.3045	28872.6	31.5033	18065.7	35.3307	6307.85	35.2992	-3443.57	35.3307	-13376.2
	31.5271	8412.63	35.357	28863.4	31.5427	19107.3	35.3833	6935.35	35.3517	-3609.57	35.3833	-13391.6
	31.5665	8374.25	35.4095	28854.2	31.5821	20472.9	35.4358	7665.35	35.4043	-3573.57	35.4358	-13403.2
	31.6059	8343.42	35.462	28839.4	31.6215	21762.9	35.4883	7885.1	35.4568	-3455.57	35.4883	-13381.6
	31.6453	8310.97	35.5146	28839.4	31.6609	22760.1	35.5408	7488.85	35.5093	-3625.57	35.5408	-13361.6
	31.6847	8277.71	35.5671	28830.2	31.7003	23237.3	35.5934	6853.1	35.5618	-3447.57	35.5934	-13360.1
	31.724	8244.7	35.6196	28818.6	31.7397	22815.3	35.6459	6253.6	35.6144	-3437.57	35.6459	-13371.6
	31.7634	8212.1	35.6721	28851.4	31.7791	21969.3	35.6984	5873.6	35.6669	-3277.57	35.6984	-13397
	31.8028	8188.02	35.7246	28839.4	31.8185	20562.1	35.7509	5730.6	35.7194	-2907.57	35.7509	-13377.8
	31.8422	8164.77	35.7772	28833.4	31.8578	19293.7	35.8034	5701.35	35.7719	-1967.57	35.8034	-13387
	31.8816	8149.35	35.8297	28842.2	31.8972	18149.7	35.856	5694.85	35.8244	-611.572	35.856	-13427
	31.921	8127	35.8822	28839.4	31.9366	17380.9	35.9085	5810.6	35.877	22.4278	35.9085	-13352.4
	31.9604	8106.26	35.9347	28818.6	31.976	16819.3	35.961	5906.85	35.9295	208.428	35.961	-13422.4
	31.9998	8088.35	35.9873	28833.4	32.0154	16463.7	36.0135	5993.1	35.982	-281.572	36.0135	-13414.7
	32.0392	8065.79	36.0398	28848.2	32.0548	16223.3	36.066	5961.85	36.0345	-1159.57	36.066	-13383.2
	32.0786	8049.75	36.0923	28827.4	32.0942	16025.7	36.1186	5863.35	36.087	-1945.57	36.1186	-13480.1
	32.118	8022.86	36.1448	28827.4	32.1336	15988.9	36.1711	5698.35	36.1396	-2663.57	36.1711	-13404.7
	32.1574	8006	36.1973	28842.2	32.173	15852.5	36.2236	5548.6	36.1921	-3023.57	36.2236	-13415.5
	32.1967	7987.32	36.2499	28815.8	32.2124	15761.7	36.2761	5478.35	36.2446	-3263.57	36.2761	-13487.8
	32.2361	7971.52	36.3024	28827.4	32.2518	15794.1	36.3287	5409.1	36.2971	-3457.57	36.3287	-13415.5
	32.2755	7950.54	36.3549	28809.8	32.2912	15757.7	36.3812	5355.6	36.3496	-3693.57	36.3812	-13466.2
	32.3149	7932.34	36.4074	28801	32.3305	15742.1	36.4337	5337.6	36.4022	-3755.57	36.4337	-13391.6
	32.3543	7917.73	36.4599	28807	32.3699	15760.5	36.4862	5317.1	36.4547	-3669.57	36.4862	-13390.1
	32.3937	7901.34	36.5125	28839.4	32.4093	15748.1	36.5387	5330.6	36.5072	-3699.57	36.5387	-13403.9
	32.4331	7894.88	36.565	28848.2	32.4487	15681.7	36.5913	5308.1	36.5597	-3737.57	36.5913	-13433.2
	32.4725	7878.74	36.6175	28803.8	32.4881	15669.7	36.6438	5290.85	36.6123	-3603.57	36.6438	-13401.6
	32.5119	7869.48	36.67	28789.4	32.5275	15641.3	36.6963	5313.1	36.6648	-3621.57	36.6963	-13419.3
	32.5513	7853.79	36.7225	28803.8	32.5669	15621.3	36.7488	5306.6	36.7173	-3745.57	36.7488	-13407.8
	32.5906	7842.36	36.7751	28809.8	32.6063	15638.5	36.8013	5294.35	36.7698	-3875.57	36.8013	-13451.6
	32.63	7829.19	36.8276	28807	32.6457	15602.9	36.8539	5308.6	36.8223	-3577.57	36.8539	-13469.3
	32.6694	7812.29	36.8801	28803.8	32.6851	15624.1	36.9064	5287.35	36.8749	-3663.57	36.9064	-13475.5
	32.7088	7804.9	36.9326	28798.2	32.7244	15642.9	36.9589	5311.1	36.9274	-3571.57	36.9589	-13434.7
	32.7482	7796.06	36.9852	28812.6	32.7638	15626.5	37.0114	5282.35	36.9799	-3675.57	37.0114	-13413.2
	32.7876	7786.26	37.0377	28830.2	32.8032	15605.3	37.0639	5297.85	37.0324	-3629.57	37.0639	-13449.3
	32.827	7778.45	37.0902	28769.8	32.8426	15704.1	37.1165	5284.85	37.0849	-3803.57	37.1165	-13473.2
	32.8664	7766.3	37.1427	28798.2	32.882	15611.3	37.169	5288.1	37.1375	-3963.57	37.169	-13443.9
	32.9058	7761.54	37.1952	28786.6	32.9214	15560.5	37.2215	5279.35	37.19	-3923.57	37.2215	-13467.8
	32.9452	7760.5	37.2478	28786.6	32.9608	15575.3	37.274	5288.1	37.2425	-3695.57	37.274	-13459.3
	32.9846	7753.66	37.3003	28792.6	33.0002	15610.1	37.3265	5280.6	37.295	-3839.57	37.3265	-13476.2
	33.0239	7750.67	37.3528	28778.2	33.0396	15585.7	37.3791	5278.85	37.3475	-3771.57	37.3791	-13458.6
	33.0633	7750.91	37.4053	28778.2	33.079	15637.3	37.4316	5282.85	37.4001	-3711.57	37.4316	-13430.9
	33.1027	7747.76	37.4579	28786.6	33.1184	15606.9	37.4841	5277.6	37.4526	-3769.57	37.4841	-13460.9
	33.1421	7740.04	37.5104	28801	33.1578	15612.1	37.5366	5263.35	37.5051	-3589.57	37.5366	-13474.7
	33.1815	7740.9	37.5629	28783.8	33.1971	15593.3	37.5891	5292.35	37.5576	-3573.57	37.5891	-13487
	33.2209	7742.31	37.6154	28783.8	33.2365	15572.1	37.6417	5298.1	37.6101	-3525.57	37.6417	-13440.9
	33.2603	7747.99	37.6679	28769.8	33.2759	15671.3	37.6942	5273.85	37.6627	-3569.57	37.6942	-13524.7
	33.2997	7754.2	37.7204	28792.6	33.3153	15658.1	37.7467	5279.35	37.7152	-3641.57	37.7467	-13459.3
	33.3391	7762.48	37.773	28769.8	33.3547	15622.9	37.7992	5267.1	37.7677	-3567.57	37.7992	-13532.4
	33.3785	7769.37	37.8255	28783.8	33.3941	15625.3	37.8518	5291.85	37.8202	-3623.57	37.8518	-13452.4
	33.4179	7772.48	37.878	28772.6	33.4335	15646.1	37.9043	5290.1	37.8728	-3623.57	37.9043	-13497
	33.4573	7776.33	37.9305	28778.2	33.4729	15608.1	37.9568	5291.1	37.9253	-3709.57	37.9568	-13497
	33.4966	7783.62	37.9831	28783.8	33.5123	15600.1	38.0093	5281.85	37.9778	-3759.57	38.0093	-13495.5
	33.536	7786.52	38.0356	28789.4	33.5517	15626.1	38.0618	5269.1	38.0303	-3811.57	38.0618	-13517.8
	33.5754	7795.68	38.0881	28764.2	33.5911	15677.7	38.1144	5294.35	38.0828	-3669.57	38.1144	-13501.6
	33.6148	7806.35	38.1406	28739.4	33.6304	15613.7	38.1669	5278.85	38.1354	-3811.57	38.1669	-13495.5
	33.6542	7810.95	38.1931	28767	33.6698	15589.3	38.2194	5300.1	38.1879	-3841.57	38.2194	-13494.7
	33.6936	7816.74	38.2457	28769.8	33.7092	15693.3	38.2719	5266.1	38.2404	-3789.57	38.2719	-13492.4
	33.733	7827.71	38.2982	28761.4	33.7486	15654.1	38.3244	5286.35	38.2929	-3887.57	38.3244	-13525.5
	33.7724	7834.32	38.3507	28764.2	33.788	15625.7	38.377	5312.35	38.3454	-3789.57	38.377	-13520.9
	33.8118	7838.35	38.4032	28767	33.8274	15684.5	38.4295	5322.1	38.398	-3671.57	38.4295	-13486.2
	33.8512	7846.2	38.4558	28775.4	33.8668	15685.7	38.482	5347.6	38.4505	-3771.57	38.482	-13495.5
	33.8905	7856.26	38.5083	28750.2	33.9062	15762.5	38.5345	5426.6	38.503	-3835.57	38.5345	-13514.7
	33.9299	7866.82	38.5608	28783.8	33.9456	15660.1	38.587	5482.85	38.5555	-3833.57	38.587	-13553.9
	33.9693	7865.31	38.6133	28767	33.985	15806.1	38.6396	5580.35	38.608	-3921.57	38.6396	-13489.3
	34.0087	7870.21	38.6658	28783.8	34.0243	15898.9	38.6921	5742.85	38.6606	-3831.57	38.6921	-13493.2
	34.0481	7874.27	38.7184	28758.6	34.0637	15934.9	38.7446	5991.1	38.7131	-3995.57	38.7446	-13464.7
	34.0875	7874.39	38.7709	28742.2	34.1031	16101.7	38.7971	6160.85	38.7656	-3749.57	38.7971	-13508.6
	34.1269	7873.97	38.8234	28750.2	34.1425	16387.7	38.8497	6100.35	38.8181	-3863.57	38.8497	-13513.9
	34.1663	7879.59	38.8759	28783.8	34.1819	16620.1	38.9022	5973.85	38.8707	-3805.57	38.9022	-13487.8
	34.2057	7883.74	38.9284	28767	34.2213	17070.9	38.9547	5738.1	38.9232	-3543.57	38.9547	-13541.6
	34.2451	7879.59	38.981	28764.2	34.2607	17355.3	39.0072	5560.1	38.9757	-3433.57	39.0072	-13515.5
	34.2845	7879.41	39.0335	28772.6	34.3001	17727.3	39.0597	5482.85	39.0282	-3387.57	39.0597	-13483.2
	34.3239	7876.01	39.086	28742.2	34.3395	17932.9	39.1123	5428.1	39.0807	-3381.57	39.1123	-13514.7
	34.3632	7872.59	39.1385	28775.4	34.3789	17859.7	39.1648	5365.35	39.1333	-3549.57	39.1648	-13447
	34.4026	7869.58	39.191	28769.8	34.4183	17624.9	39.2173	5309.6	39.1858	-3733.57	39.2173	-13388.6
	34.442	7868.88	39.2436	28726.2	34.4577	17441.7	39.2698	5333.1	39.2383	-3701.57	39.2698	-13166.2
	34.4814	7866.11	39.2961	28736.6	34.497	17248.1	39.3224	5300.1	39.2908	-3891.57	39.3224	-12940.1
	34.5208	7863.48	39.3486	28807	34.5364	17046.1	39.3749	5291.1	39.3434	-3905.57	39.3749	-12779.3
	34.5602	7864.25	39.4011	28747.8	34.5758	17027.3	39.4274	5283.85	39.3959	-4057.57	39.4274	-12862.4
	34.5996	7862.74	39.4537	28736.6	34.6152	17071.7	39.4799	5281.1	39.4484	-3807.57	39.4799	-13071.6
	34.639	7857.54	39.5062	28764.2	34.6546	17149.7	39.5324	5284.35	39.5009	-3917.57	39.5324	-13218.6
	34.6784	7853.19	39.5587	28739.4	34.694	17170.5	39.585	5285.35	39.5534	-4043.57	39.585	-13390.1
	34.7178	7851.63	39.6112	28747.8	34.7334	17124.1	39.6375	5309.6	39.606	-4037.57	39.6375	-13423.9
	34.7572	7848.15	39.6637	28723.4	34.7728	17032.9	39.69	5273.6	39.6585	-3957.57	39.69	-13477
	34.7965	7846.92	39.7163	28723.4	34.8122	16753.3	39.7425	5305.6	39.711	-3915.57	39.7425	-13531.6
	34.8359	7840.16	39.7688	28764.2	34.8516	16499.3	39.795	5262.85	39.7635	-3965.57	39.795	-13514.7
	34.8753	7836.46	39.8213	28731.4	34.8909	16340.1	39.8476	5294.85	39.816	-3991.57	39.8476	-13489.3
	34.9147	7827.54	39.8738	28734.2	34.9303	16126.9	39.9001	5297.35	39.8686	-4023.57	39.9001	-13458.6
	34.9541	7812.7	39.9263	28723.4	34.9697	16004.1	39.9526	5297.6	39.9211	-4071.57	39.9526	-13505.5
	34.9935	7802.42	39.9789	28750.2	35.0091	15916.9	40.0051	5290.85	39.9736	-3883.57	40.0051	-13529.3
	35.0329	7796.11	40.0314	28736.6	35.0485	15841.3	40.0577	5342.6	40.0261	-3999.57	40.0577	-13605.5
	35.0723	7792.6	40.0839	28705	35.0879	15875.7	40.1102	5341.1	40.0787	-4129.57	40.1102	-13521.6
	35.1117	7780.24	40.1364	28720.6	35.1273	15871.7	40.1627	5389.85	40.1312	-4041.57	40.1627	-13563.2
	35.1511	7769.6	40.1889	28715.4	35.1667	15787.7	40.2152	5367.85	40.1837	-4031.57	40.2152	-13514.7
	35.1904	7759	40.2415	28707.4	35.2061	15915.7	40.2677	5347.85	40.2362	-4055.57	40.2677	-13502.4
	35.2298	7744.18	40.294	28753	35.2455	15900.5	40.3203	5333.35	40.2887	-3965.57	40.3203	-13444.7
	35.2692	7726.8	40.3465	28720.6	35.2848	15994.9	40.3728	5316.85	40.3413	-4105.57	40.3728	-13350.9
	35.3086	7711.49	40.399	28736.6	35.3242	16070.1	40.4253	5326.6	40.3938	-3981.57	40.4253	-13286.2
	35.348	7694.37	40.4515	28726.2	35.3636	16338.5	40.4778	5336.85	40.4463	-3957.57	40.4778	-13150.9
	35.3874	7684.52	40.5041	28734.2	35.403	16615.3	40.5303	5377.6	40.4988	-3975.57	40.5303	-12797.8
	35.4268	7666.75	40.5566	28720.6	35.4424	16923.7	40.5829	5406.1	40.5513	-4219.57	40.5829	-11949.3
	35.4662	7648	40.6091	28753	35.4818	17241.3	40.6354	5458.6	40.6039	-4109.57	40.6354	-11224.7
	35.5056	7629.56	40.6616	28731.4	35.5212	17404.1	40.6879	5536.1	40.6564	-4075.57	40.6879	-10888.6
	35.545	7608.33	40.7142	28764.2	35.5606	17442.5	40.7404	5643.6	40.7089	-4057.57	40.7404	-11498.6
	35.5844	7596.15	40.7667	28734.2	35.6	17284.5	40.7929	5877.35	40.7614	-3953.57	40.7929	-12012.4
	35.6238	7582.57	40.8192	28710.2	35.6394	16942.1	40.8455	6112.6	40.8139	-3971.57	40.8455	-12579.3
	35.6631	7566.1	40.8717	28739.4	35.6788	16640.5	40.898	6376.85	40.8665	-3849.57	40.898	-13095.5
	35.7025	7553.21	40.9242	28731.4	35.7182	16295.7	40.9505	6521.1	40.919	-3627.57	40.9505	-13333.2
	35.7419	7531.39	40.9768	28755.8	35.7575	16048.1	41.003	6467.35	40.9715	-2565.57	41.003	-13367.8
	35.7813	7508.54	41.0293	28728.6	35.7969	15902.9	41.0555	6324.35	41.024	-2145.57	41.0555	-13469.3
	35.8207	7485.88	41.0818	28731.4	35.8363	15884.5	41.1081	6104.85	41.0765	-2143.57	41.1081	-13491.6
	35.8601	7466.62	41.1343	28745	35.8757	15796.5	41.1606	5935.6	41.1291	-2025.57	41.1606	-13561.6
	35.8995	7444.21	41.1868	28723.4	35.9151	15786.9	41.2131	5893.1	41.1816	-2661.57	41.2131	-13522.4
	35.9389	7425.21	41.2394	28726.2	35.9545	15849.3	41.2656	5836.6	41.2341	-2915.57	41.2656	-13557
	35.9783	7405.61	41.2919	28739.4	35.9939	15852.5	41.3182	5785.6	41.2866	-3317.57	41.3182	-13605.5
	36.0177	7385.07	41.3444	28718.2	36.0333	15895.7	41.3707	5758.35	41.3391	-3641.57	41.3707	-13612.4
	36.057	7369.33	41.3969	28736.6	36.0727	15902.1	41.4232	5699.85	41.3917	-3829.57	41.4232	-13586.2
	36.0964	7355.85	41.4494	28715.4	36.1121	15910.1	41.4757	5640.85	41.4442	-4037.57	41.4757	-13570.1
	36.1358	7340.28	41.502	28742.2	36.1514	15872.1	41.5282	5638.6	41.4967	-4011.57	41.5282	-13621.6
	36.1752	7314.5	41.5545	28734.2	36.1908	15856.5	41.5808	5638.35	41.5492	-4127.57	41.5808	-13617.8
	36.2146	7294.79	41.607	28731.4	36.2302	15818.5	41.6333	5697.35	41.6018	-3957.57	41.6333	-13584.7
	36.254	7278.57	41.6595	28718.2	36.2696	15752.5	41.6858	5698.6	41.6543	-4111.57	41.6858	-13650.9
	36.2934	7263.15	41.7121	28707.4	36.309	15711.3	41.7383	5598.35	41.7068	-4125.57	41.7383	-13623.2
	36.3328	7250.39	41.7646	28712.6	36.3484	15641.3	41.7908	5474.85	41.7593	-4177.57	41.7908	-13632.4
	36.3722	7236.51	41.8171	28742.2	36.3878	15684.1	41.8434	5417.35	41.8118	-4177.57	41.8434	-13641.6
	36.4116	7215.49	41.8696	28718.2	36.4272	15622.9	41.8959	5344.1	41.8644	-4177.57	41.8959	-13621.6
	36.4509	7202.32	41.9221	28742.2	36.4666	15628.5	41.9484	5302.85	41.9169	-4223.57	41.9484	-13624.7
	36.4903	7188.06	41.9747	28705	36.506	15653.7	42.0009	5280.6	41.9694	-4105.57	42.0009	-13636.2
	36.5297	7175.5	42.0272	28691.8	36.5454	15627.3	42.0534	5273.1	42.0219	-4013.57	42.0534	-13618.6
	36.5691	7167.07	42.0797	28731.4	36.5847	15612.5	42.106	5257.35	42.0744	-4045.57	42.106	-13619.3
	36.6085	7152.35	42.1322	28687	36.6241	15582.9	42.1585	5268.35	42.127	-4187.57	42.1585	-13624.7
	36.6479	7135.15	42.1848	28718.2	36.6635	15553.7	42.211	5228.35	42.1795	-4239.57	42.211	-13604.7
	36.6873	7113.74	42.2373	28705	36.7029	15542.5	42.2635	5254.1	42.232	-4225.57	42.2635	-13598.6
	36.7267	7098.71	42.2898	28689.4	36.7423	15602.5	42.316	5235.35	42.2845	-4019.57	42.316	-13587
	36.7661	7086.32	42.3423	28687	36.7817	15596.1	42.3686	5226.1	42.337	-4245.57	42.3686	-13594.7
	36.8055	7071.7	42.3948	28705	36.8211	15597.7	42.4211	5236.6	42.3896	-4137.57	42.4211	-13643.2
	36.8449	7057.32	42.4474	28702.2	36.8605	15572.5	42.4736	5215.85	42.4421	-4023.57	42.4736	-13622.4
	36.8843	7048.47	42.4999	28728.6	36.8999	15585.7	42.5261	5211.6	42.4946	-4093.57	42.5261	-13614.7
	36.9236	7042.29	42.5524	28750.2	36.9393	15578.5	42.5787	5206.6	42.5471	-4283.57	42.5787	-13629.3
	36.963	7037.3	42.6049	28731.4	36.9787	15540.1	42.6312	5204.35	42.5997	-4229.57	42.6312	-13583.9
	37.0024	7022.02	42.6574	28739.4	37.0181	15596.1	42.6837	5221.85	42.6522	-4057.57	42.6837	-13618.6
	37.0418	7018.47	42.71	28728.6	37.0574	15555.7	42.7362	5239.85	42.7047	-4285.57	42.7362	-13599.3
	37.0812	7012.99	42.7625	28747.8	37.0968	15528.9	42.7887	5208.1	42.7572	-4365.57	42.7887	-13617.8
	37.1206	7007.84	42.815	28710.2	37.1362	15594.5	42.8413	5226.6	42.8097	-4365.57	42.8413	-13653.2
	37.16	6999.76	42.8675	28723.4	37.1756	15516.5	42.8938	5227.85	42.8623	-4363.57	42.8938	-13575.5
	37.1994	6997.34	42.92	28747.8	37.215	15548.5	42.9463	5220.35	42.9148	-4217.57	42.9463	-13601.6
	37.2388	6993.19	42.9726	28694.6	37.2544	15528.1	42.9988	5191.85	42.9673	-4247.57	42.9988	-13650.1
	37.2782	6987.5	43.0251	28720.6	37.2938	15581.7	43.0513	5210.35	43.0198	-4047.57	43.0513	-13634.7
	37.3175	6980.13	43.0776	28694.6	37.3332	15591.7	43.1039	5208.6	43.0724	-4339.57	43.1039	-13630.9
	37.3569	6972.87	43.1301	28707.4	37.3726	15665.7	43.1564	5231.1	43.1249	-4383.57	43.1564	-13645.5
	37.3963	6967.07	43.1827	28705	37.412	15543.7	43.2089	5215.85	43.1774	-4293.57	43.2089	-13577
	37.4357	6967.3	43.2352	28689.4	37.4513	15550.5	43.2614	5203.35	43.2299	-4219.57	43.2614	-13603.9
	37.4751	6964.18	43.2877	28705	37.4907	15544.9	43.314	5190.1	43.2824	-4235.57	43.314	-13574.7
	37.5145	6957.51	43.3402	28715.4	37.5301	15584.9	43.3665	5225.6	43.335	-4205.57	43.3665	-13603.2
	37.5539	6951.9	43.3927	28691.8	37.5695	15614.1	43.419	5219.6	43.3875	-4183.57	43.419	-13577
	37.5933	6949.37	43.4453	28697	37.6089	15533.3	43.4715	5200.1	43.44	-4251.57	43.4715	-13665.5
	37.6327	6941.81	43.4978	28712.6	37.6483	15523.3	43.524	5191.6	43.4925	-4249.57	43.524	-13609.3
	37.6721	6935.85	43.5503	28705	37.6877	15522.1	43.5766	5219.1	43.545	-4361.57	43.5766	-13612.4
	37.7115	6932.74	43.6028	28718.2	37.7271	15559.7	43.6291	5223.6	43.5976	-4205.57	43.6291	-13527.8
	37.7508	6931.98	43.6553	28664.2	37.7665	15560.9	43.6816	5211.6	43.6501	-4231.57	43.6816	-13480.9
	37.7902	6932.95	43.7079	28689.4	37.8059	15598.9	43.7341	5215.6	43.7026	-4113.57	43.7341	-13407
	37.8296	6931.06	43.7604	28681.8	37.8453	15589.3	43.7867	5214.6	43.7551	-3943.57	43.7867	-13266.2
	37.869	6931.89	43.8129	28691.8	37.8847	15524.5	43.8392	5224.85	43.8077	-3593.57	43.8392	-13115.5
	37.9084	6934.75	43.8654	28694.6	37.924	15575.3	43.8917	5200.1	43.8602	-3517.57	43.8917	-12653.2
	37.9478	6931.13	43.9179	28702.2	37.9634	15560.9	43.9442	5211.85	43.9127	-3515.57	43.9442	-11673.9
	37.9872	6931.91	43.9705	28681.8	38.0028	15535.7	43.9967	5215.1	43.9652	-3595.57	43.9967	-10283.9
	38.0266	6930.65	44.023	28718.2	38.0422	15503.3	44.0493	5214.1	44.0177	-3715.57	44.0493	-9613.94
	38.066	6928.08	44.0755	28707.4	38.0816	15554.1	44.1018	5232.6	44.0703	-3773.57	44.1018	-10183.9
	38.1054	6921.02	44.128	28707.4	38.121	15540.1	44.1543	5221.85	44.1228	-3955.57	44.1543	-11140.1
	38.1448	6911.41	44.1805	28654.2	38.1604	15582.1	44.2068	5203.85	44.1753	-4217.57	44.2068	-11954.7
	38.1842	6903.19	44.2331	28684.2	38.1998	15541.3	44.2593	5223.85	44.2278	-4305.57	44.2593	-12728.6
	38.2235	6900.21	44.2856	28720.6	38.2392	15620.9	44.3119	5228.85	44.2803	-4305.57	44.3119	-13203.2
	38.2629	6894.67	44.3381	28664.2	38.2786	15550.1	44.3644	5222.85	44.3329	-4273.57	44.3644	-13360.9
	38.3023	6889.61	44.3906	28705	38.318	15600.9	44.4169	5228.35	44.3854	-4267.57	44.4169	-13450.9
	38.3417	6887.3	44.4432	28710.2	38.3573	15618.9	44.4694	5237.35	44.4379	-4231.57	44.4694	-13530.1
	38.3811	6883.5	44.4957	28669	38.3967	15592.9	44.5219	5243.1	44.4904	-4291.57	44.5219	-13567.8
	38.4205	6880.8	44.5482	28691.8	38.4361	15547.3	44.5745	5249.35	44.5429	-4237.57	44.5745	-13558.6
	38.4599	6878.69	44.6007	28712.6	38.4755	15593.3	44.627	5233.85	44.5955	-4383.57	44.627	-13618.6
	38.4993	6878.69	44.6532	28702.2	38.5149	15632.1	44.6795	5276.1	44.648	-4371.57	44.6795	-13616.2
	38.5387	6869.81	44.7058	28674.2	38.5543	15644.9	44.732	5283.35	44.7005	-4343.57	44.732	-13550.9
	38.5781	6864.52	44.7583	28674.2	38.5937	15692.9	44.7846	5326.6	44.753	-4299.57	44.7846	-13647.8
	38.6174	6861.21	44.8108	28659.4	38.6331	15729.3	44.8371	5395.85	44.8055	-4339.57	44.8371	-13624.7
	38.6568	6854.37	44.8633	28669	38.6725	15766.1	44.8896	5472.35	44.8581	-4301.57	44.8896	-13652.4
	38.6962	6849.97	44.9158	28674.2	38.7119	15936.9	44.9421	5555.6	44.9106	-4283.57	44.9421	-13640.9
	38.7356	6840.89	44.9684	28691.8	38.7512	16041.7	44.9946	5641.1	44.9631	-4235.57	44.9946	-13650.1
	38.775	6839.1	45.0209	28681.8	38.7906	16128.9	45.0472	5657.1	45.0156	-4357.57	45.0472	-13653.9
	38.8144	6835.41	45.0734	28691.8	38.83	16166.1	45.0997	5660.35	45.0682	-4409.57	45.0997	-13627
	38.8538	6833.27	45.1259	28681.8	38.8694	16148.1	45.1522	5534.35	45.1207	-4385.57	45.1522	-13610.1
	38.8932	6831.63	45.1784	28664.2	38.9088	16107.7	45.2047	5475.1	45.1732	-4349.57	45.2047	-13508.6
	38.9326	6822.51	45.231	28664.2	38.9482	16003.3	45.2572	5406.85	45.2257	-4485.57	45.2572	-13333.2
	38.972	6822.06	45.2835	28689.4	38.9876	15918.5	45.3098	5365.85	45.2782	-4371.57	45.3098	-13229.3
	39.0114	6817.66	45.336	28642.2	39.027	15808.5	45.3623	5376.35	45.3308	-4239.57	45.3623	-13220.9
	39.0508	6809.71	45.3885	28689.4	39.0664	15724.9	45.4148	5361.85	45.3833	-4495.57	45.4148	-13243.2
	39.0901	6802.45	45.4411	28671.8	39.1058	15725.7	45.4673	5429.85	45.4358	-4463.57	45.4673	-13420.9
	39.1295	6800.98	45.4936	28666.6	39.1452	15618.5	45.5198	5456.6	45.4883	-4323.57	45.5198	-13456.2
	39.1689	6796.41	45.5461	28674.2	39.1846	15649.3	45.5724	5552.6	45.5408	-4351.57	45.5724	-13568.6
	39.2083	6794.38	45.5986	28679.4	39.2239	15598.1	45.6249	5668.1	45.5934	-4451.57	45.6249	-13609.3
	39.2477	6792.74	45.6511	28684.2	39.2633	15515.3	45.6774	5734.1	45.6459	-4323.57	45.6774	-13608.6
	39.2871	6796.54	45.7037	28726.2	39.3027	15583.7	45.7299	5820.6	45.6984	-4367.57	45.7299	-13657.8
	39.3265	6796.13	45.7562	28694.6	39.3421	15599.3	45.7824	5800.1	45.7509	-4311.57	45.7824	-13652.4
	39.3659	6789.85	45.8087	28723.4	39.3815	15538.1	45.835	5714.35	45.8034	-4433.57	45.835	-13597.8
	39.4053	6790.81	45.8612	28689.4	39.4209	15654.5	45.8875	5591.85	45.856	-4497.57	45.8875	-13571.6
	39.4447	6795.31	45.9138	28666.6	39.4603	15576.5	45.94	5492.6	45.9085	-4451.57	45.94	-13488.6
	39.4841	6791.42	45.9663	28674.2	39.4997	15606.1	45.9925	5397.1	45.961	-4381.57	45.9925	-13313.2
	39.5234	6789.24	46.0188	28705	39.5391	15616.5	46.0451	5319.85	46.0135	-4529.57	46.0451	-13120.9
	39.5628	6788.15	46.0713	28687	39.5785	15650.9	46.0976	5294.1	46.066	-4417.57	46.0976	-13047.8
	39.6022	6785.72	46.1238	28684.2	39.6178	15702.5	46.1501	5296.85	46.1186	-4373.57	46.1501	-13167.8
	39.6416	6786.72	46.1763	28707.4	39.6572	15673.7	46.2026	5261.35	46.1711	-4387.57	46.2026	-13312.4
	39.681	6785.32	46.2289	28705	39.6966	15704.1	46.2551	5213.6	46.2236	-4345.57	46.2551	-13485.5
	39.7204	6785.95	46.2814	28726.2	39.736	15664.1	46.3077	5212.6	46.2761	-4379.57	46.3077	-13583.2
	39.7598	6787.28	46.3339	28718.2	39.7754	15651.3	46.3602	5211.6	46.3287	-4387.57	46.3602	-13577
	39.7992	6787.36	46.3864	28715.4	39.8148	15578.1	46.4127	5201.85	46.3812	-4505.57	46.4127	-13627.8
	39.8386	6783.64	46.439	28710.2	39.8542	15628.1	46.4652	5184.6	46.4337	-4391.57	46.4652	-13642.4
	39.878	6785.88	46.4915	28681.8	39.8936	15552.9	46.5177	5188.1	46.4862	-4437.57	46.5177	-13689.3
	39.9173	6789.72	46.544	28712.6	39.933	15604.1	46.5703	5195.6	46.5387	-4311.57	46.5703	-13690.9
	39.9567	6789.1	46.5965	28718.2	39.9724	15546.1	46.6228	5185.85	46.5913	-4355.57	46.6228	-13683.9
	39.9961	6785.25	46.649	28715.4	40.0118	15534.1	46.6753	5197.6	46.6438	-4423.57	46.6753	-13683.2
	40.0355	6786.04	46.7016	28726.2	40.0511	15560.9	46.7278	5190.1	46.6963	-4343.57	46.7278	-13716.2
	40.0749	6787.19	46.7541	28728.6	40.0905	15580.9	46.7803	5181.1	46.7488	-4405.57	46.7803	-13731.6
	40.1143	6781.79	46.8066	28742.2	40.1299	15631.7	46.8329	5205.6	46.8013	-4467.57	46.8329	-13709.3
	40.1537	6777.54	46.8591	28764.2	40.1693	15625.3	46.8854	5222.1	46.8539	-4435.57	46.8854	-13753.2
	40.1931	6772.87	46.9117	28781	40.2087	15636.1	46.9379	5198.85	46.9064	-4389.57	46.9379	-13726.2
	40.2325	6772.07	46.9642	28783.8	40.2481	15618.1	46.9904	5179.85	46.9589	-4491.57	46.9904	-13724.7
	40.2719	6770.67	47.0167	28869.8	40.2875	15622.9	47.043	5189.6	47.0114	-4461.57	47.043	-13742.4
	40.3113	6769.14	47.0692	28910.2	40.3269	15582.9	47.0955	5201.35	47.064	-4439.57	47.0955	-13693.2
	40.3507	6768.7	47.1217	29002.2	40.3663	15604.1	47.148	5187.6	47.1165	-4445.57	47.148	-13688.6
	40.39	6764.34	47.1743	29186.2	40.4057	15604.5	47.2005	5199.6	47.169	-4413.57	47.2005	-13713.2
	40.4294	6763.64	47.2268	29420.6	40.4451	15574.1	47.253	5205.1	47.2215	-4327.57	47.253	-13703.9
	40.4688	6762.46	47.2793	29827.4	40.4845	15633.3	47.3056	5207.35	47.274	-4261.57	47.3056	-13729.3
	40.5082	6755.32	47.3318	30429	40.5238	15655.3	47.3581	5175.6	47.3266	-4457.57	47.3581	-13693.2
	40.5476	6751.22	47.3843	31599.4	40.5632	15622.1	47.4106	5206.1	47.3791	-4441.57	47.4106	-13713.2
	40.587	6744.81	47.4369	33032.2	40.6026	15628.1	47.4631	5184.35	47.4316	-4483.57	47.4631	-13746.2
	40.6264	6745.23	47.4894	34351	40.642	15719.7	47.5157	5187.1	47.4841	-4413.57	47.5157	-13676.2
	40.6658	6740.8	47.5419	33972.6	40.6814	15740.5	47.5682	5192.6	47.5367	-4443.57	47.5682	-13750.9
	40.7052	6738.63	47.5944	33084.6	40.7208	15830.5	47.6207	5183.85	47.5892	-4385.57	47.6207	-13697.8
	40.7446	6736.83	47.6469	32137	40.7602	15944.9	47.6732	5195.6	47.6417	-4403.57	47.6732	-13708.6
	40.7839	6734.83	47.6995	30833.4	40.7996	16061.3	47.7257	5184.85	47.6942	-4237.57	47.7257	-13711.6
	40.8233	6731.96	47.752	29995.8	40.839	16335.3	47.7782	5184.85	47.7467	-4223.57	47.7782	-13710.9
	40.8627	6735.59	47.8045	29463.4	40.8783	16582.9	47.8308	5170.6	47.7993	-4063.57	47.8308	-13686.2
	40.9021	6729.94	47.857	29119	40.9177	16786.9	47.8833	5200.35	47.8518	-4171.57	47.8833	-13761.6
	40.9415	6728.83	47.9096	28985.4	40.9571	16930.9	47.9358	5192.85	47.9043	-4009.57	47.9358	-13703.9
	40.9809	6732.01	47.9621	28872.6	40.9965	17060.5	47.9883	5200.85	47.9568	-4035.57	47.9883	-13710.9
	41.0203	6732.33	48.0146	28818.6	41.0359	17116.5	48.0409	5199.1	48.0093	-4215.57	48.0409	-13714.7
	41.0597	6728.78	48.0671	28824.6	41.0753	16969.7	48.0934	5185.35	48.0619	-4281.57	48.0934	-13726.2
	41.0991	6730.3	48.1196	28778.2	41.1147	16790.9	48.1459	5195.6	48.1144	-4271.57	48.1459	-13750.9
	41.1385	6730.28	48.1722	28736.6	41.1541	16535.7	48.1984	5202.1	48.1669	-4235.57	48.1984	-13738.6
	41.1779	6730.66	48.2247	28747.8	41.1935	16474.5	48.2509	5202.1	48.2194	-4309.57	48.2509	-13730.9
	41.2172	6731.22	48.2772	28728.6	41.2329	16431.3	48.3035	5212.85	48.2719	-4321.57	48.3035	-13712.4
	41.2566	6729.46	48.3297	28702.2	41.2723	16294.5	48.356	5208.85	48.3245	-4497.57	48.356	-13733.9
	41.296	6729.22	48.3822	28715.4	41.3117	16321.7	48.4085	5200.35	48.377	-4381.57	48.4085	-13700.9
	41.3354	6728.94	48.4348	28681.8	41.351	16256.9	48.461	5203.1	48.4295	-4521.57	48.461	-13730.1
	41.3748	6726.97	48.4873	28679.4	41.3904	16231.7	48.5136	5209.35	48.482	-4561.57	48.5136	-13694.7
	41.4142	6724.08	48.5398	28699.8	41.4298	16115.7	48.5661	5222.1	48.5346	-4461.57	48.5661	-13776.2
	41.4536	6723.98	48.5923	28699.8	41.4692	16119.7	48.6186	5192.6	48.5871	-4489.57	48.6186	-13707
	41.493	6724.32	48.6448	28691.8	41.5086	16077.3	48.6711	5246.6	48.6396	-4487.57	48.6711	-13727.8
	41.5324	6723.52	48.6974	28661.8	41.548	16077.3	48.7236	5234.6	48.6921	-4493.57	48.7236	-13736.2
	41.5718	6718.74	48.7499	28681.8	41.5874	16114.9	48.7762	5259.85	48.7446	-4435.57	48.7762	-13732.4
	41.6112	6722.11	48.8024	28661.8	41.6268	16170.5	48.8287	5252.85	48.7972	-4565.57	48.8287	-13755.5
	41.6506	6713.72	48.8549	28676.6	41.6662	16124.5	48.8812	5282.1	48.8497	-4527.57	48.8812	-13740.1
	41.6899	6709.11	48.9074	28654.2	41.7056	16153.3	48.9337	5301.6	48.9022	-4637.57	48.9337	-13777.8
	41.7293	6708.65	48.96	28669	41.745	16044.9	48.9862	5299.85	48.9547	-4609.57	48.9862	-13772.4
	41.7687	6712.19	49.0125	28654.2	41.7843	15943.7	49.0388	5347.1	49.0072	-4721.57	49.0388	-13691.6
	41.8081	6713.23	49.065	28661.8	41.8237	15812.5	49.0913	5398.1	49.0598	-4477.57	49.0913	-13742.4
	41.8475	6709.74	49.1175	28676.6	41.8631	15809.7	49.1438	5449.35	49.1123	-4491.57	49.1438	-13726.2
	41.8869	6705.83	49.1701	28642.2	41.9025	15768.1	49.1963	5525.85	49.1648	-4551.57	49.1963	-13723.2
	41.9263	6701.26	49.2226	28654.2	41.9419	15710.5	49.2488	5606.35	49.2173	-4521.57	49.2488	-13783.2
	41.9657	6701.14	49.2751	28684.2	41.9813	15656.5	49.3014	5713.35	49.2698	-4567.57	49.3014	-13776.2
	42.0051	6701.96	49.3276	28659.4	42.0207	15697.3	49.3539	5942.6	49.3224	-4591.57	49.3539	-13737.8
	42.0444	6695.73	49.3801	28609.4	42.0601	15565.7	49.4064	6155.6	49.3749	-4445.57	49.4064	-13724.7
	42.0838	6696.94	49.4327	28637.4	42.0995	15586.1	49.4589	6594.35	49.4274	-4341.57	49.4589	-13747
	42.1232	6693.3	49.4852	28647	42.1389	15580.9	49.5115	6923.1	49.4799	-4531.57	49.5115	-13713.9
	42.1626	6695.61	49.5377	28637.4	42.1782	15606.1	49.564	7033.35	49.5324	-4575.57	49.564	-13717.8
	42.202	6693.59	49.5902	28639.8	42.2176	15545.7	49.6165	6852.85	49.585	-4489.57	49.6165	-13704.7
	42.2414	6690.88	49.6427	28651.8	42.257	15524.1	49.669	6510.6	49.6375	-4553.57	49.669	-13734.7
	42.2808	6693.42	49.6953	28647	42.2964	15570.5	49.7215	6211.85	49.69	-4447.57	49.7215	-13766.2
	42.3202	6695.21	49.7478	28644.6	42.3358	15558.5	49.7741	5891.6	49.7425	-4485.57	49.7741	-13733.2
	42.3596	6695.43	49.8003	28651.8	42.3752	15515.7	49.8266	5667.1	49.7951	-4613.57	49.8266	-13689.3
	42.399	6696.39	49.8528	28637.4	42.4146	15524.1	49.8791	5522.85	49.8476	-4555.57	49.8791	-13713.9
	42.4384	6695.71	49.9053	28639.8	42.454	15580.5	49.9316	5474.1	49.9001	-4525.57	49.9316	-13697.8
	42.4778	6697.92	49.9579	28630.2	42.4934	15544.9	49.9841	5432.6	49.9526	-4599.57	49.9841	-13706.2
	42.5172	6702.93	50.0104	28630.2	42.5328	15575.7	50.0367	5442.6	50.0051	-4577.57	50.0367	-13720.9
	42.5565	6708.25	50.0629	28630.2	42.5722	15515.3	50.0892	5449.35	50.0577	-4543.57	50.0892	-13686.2
	42.5959	6708.53	50.1154	28630.2	42.6116	15542.9	50.1417	5553.35	50.1102	-4515.57	50.1417	-13663.9
	42.6353	6707.1	50.168	28656.6	42.6509	15498.1	50.1942	5676.1	50.1627	-4553.57	50.1942	-13724.7
	42.6747	6706.12	50.2205	28639.8	42.6903	15518.5	50.2467	5897.85	50.2152	-4535.57	50.2467	-13707
	42.7141	6707.66	50.273	28644.6	42.7297	15493.3	50.2993	6286.1	50.2677	-4545.57	50.2993	-13673.2
	42.7535	6709.2	50.3255	28642.2	42.7691	15515.7	50.3518	6856.1	50.3203	-4465.57	50.3518	-13657
	42.7929	6711.62	50.378	28627.8	42.8085	15521.7	50.4043	7436.35	50.3728	-4549.57	50.4043	-13620.9
	42.8323	6707.85	50.4306	28651.8	42.8479	15540.1	50.4568	7618.6	50.4253	-4579.57	50.4568	-13451.6
	42.8717	6703.69	50.4831	28635	42.8873	15462.1	50.5093	7434.35	50.4778	-4565.57	50.5093	-13352.4
	42.9111	6704.54	50.5356	28623	42.9267	15505.3	50.5619	7109.6	50.5303	-4523.57	50.5619	-13177
	42.9504	6704.35	50.5881	28654.2	42.9661	15534.9	50.6144	6660.6	50.5829	-4547.57	50.6144	-12717
	42.9898	6707.39	50.6407	28644.6	43.0055	15485.3	50.6669	6365.85	50.6354	-4613.57	50.6669	-11959.3
	43.0292	6710.15	50.6932	28621	43.0448	15496.9	50.7194	6252.1	50.6879	-4623.57	50.7194	-11420.9
	43.0686	6706.56	50.7457	28630.2	43.0842	15478.9	50.772	6339.35	50.7404	-4483.57	50.772	-11577
	43.108	6706.26	50.7982	28632.6	43.1236	15527.7	50.8245	6427.6	50.793	-4527.57	50.8245	-12037
	43.1474	6703.59	50.8507	28625.4	43.163	15542.9	50.877	6445.85	50.8455	-4659.57	50.877	-12283.2
	43.1868	6700.09	50.9032	28621	43.2024	15514.9	50.9295	6297.85	50.898	-4597.57	50.9295	-12813.2
	43.2262	6696.82	50.9558	28632.6	43.2418	15508.1	50.982	6108.85	50.9505	-4507.57	50.982	-13199.3
	43.2656	6699.89	51.0083	28635	43.2812	15533.7	51.0346	5879.1	51.003	-4533.57	51.0346	-13374.7
	43.305	6702.58	51.0608	28681.8	43.3206	15539.3	51.0871	5712.6	51.0556	-4607.57	51.0871	-13427.8
	43.3443	6697.07	51.1133	28630.2	43.36	15551.3	51.1396	5559.85	51.1081	-4561.57	51.1396	-13368.6
	43.3837	6692.16	51.1659	28632.6	43.3994	15515.7	51.1921	5441.1	51.1606	-4493.57	51.1921	-13307
	43.4231	6688.01	51.2184	28630.2	43.4388	15542.5	51.2447	5425.35	51.2131	-4627.57	51.2447	-13181.6
	43.4625	6684.05	51.2709	28623	43.4781	15532.1	51.2972	5429.6	51.2657	-4567.57	51.2972	-12647.8
	43.5019	6681.19	51.3234	28630.2	43.5175	15489.3	51.3497	5457.1	51.3182	-4557.57	51.3497	-11697
	43.5413	6679.23	51.376	28623	43.5569	15515.7	51.4022	5531.35	51.3707	-4603.57	51.4022	-11130.1
	43.5807	6671.4	51.4285	28616.2	43.5963	15557.3	51.4547	5629.6	51.4232	-4531.57	51.4547	-11332.4
	43.6201	6665.94	51.481	28630.2	43.6357	15545.7	51.5072	5666.35	51.4757	-4557.57	51.5072	-11824.7
	43.6595	6667.33	51.5335	28630.2	43.6751	15497.7	51.5598	5658.1	51.5282	-4681.57	51.5598	-12163.2
	43.6989	6662.67	51.586	28600.2	43.7145	15532.9	51.6123	5627.35	51.5808	-4625.57	51.6123	-12653.9
	43.7383	6657.11	51.6386	28609.4	43.7539	15512.9	51.6648	5540.6	51.6333	-4643.57	51.6648	-13065.5
	43.7777	6652.75	51.6911	28651.8	43.7933	15528.5	51.7173	5472.1	51.6858	-4615.57	51.7173	-13080.1
	43.817	6651.13	51.7436	28637.4	43.8327	15538.9	51.7699	5398.85	51.7383	-4587.57	51.7699	-12942.4
	43.8564	6651.9	51.7961	28616.2	43.8721	15525.3	51.8224	5346.35	51.7909	-4653.57	51.8224	-12984.7
	43.8958	6650.99	51.8486	28616.2	43.9115	15530.5	51.8749	5294.1	51.8434	-4501.57	51.8749	-13162.4
	43.9352	6647.35	51.9012	28627.8	43.9508	15488.1	51.9274	5275.1	51.8959	-4577.57	51.9274	-13251.6
	43.9746	6646.61	51.9537	28632.6	43.9902	15484.1	51.9799	5229.35	51.9484	-4579.57	51.9799	-13414.7
	44.014	6646.81	52.0062	28607	44.0296	15545.7	52.0325	5230.85	52.0009	-4647.57	52.0325	-13524.7
	44.0534	6645.87	52.0587	28625.4	44.069	15533.7	52.085	5245.1	52.0535	-4533.57	52.085	-13637.8
	44.0928	6647.43	52.1112	28613.8	44.1084	15509.3	52.1375	5226.1	52.106	-4687.57	52.1375	-13726.2
	44.1322	6645.26	52.1638	28623	44.1478	15537.7	52.19	5209.85	52.1585	-4515.57	52.19	-13714.7
	44.1716	6639.91	52.2163	28623	44.1872	15573.3	52.2426	5196.1	52.211	-4563.57	52.2426	-13732.4
	44.2109	6637.84	52.2688	28618.6	44.2266	15555.7	52.2951	5226.6	52.2636	-4481.57	52.2951	-13760.1
	44.2503	6636.42	52.3213	28604.6	44.266	15537.7	52.3476	5221.1	52.3161	-4649.57	52.3476	-13778.6
	44.2897	6637.07	52.3738	28600.2	44.3054	15595.3	52.4001	5198.35	52.3686	-4407.57	52.4001	-13763.2
	44.3291	6637.43	52.4264	28630.2	44.3447	15537.7	52.4526	5218.35	52.4211	-4631.57	52.4526	-13739.3
	44.3685	6637.49	52.4789	28616.2	44.3841	15565.3	52.5052	5214.85	52.4736	-4613.57	52.5052	-13774.7
	44.4079	6634.09	52.5314	28609.4	44.4235	15557.7	52.5577	5199.1	52.5262	-4647.57	52.5577	-13750.9
	44.4473	6639.49	52.5839	28604.6	44.4629	15528.9	52.6102	5199.35	52.5787	-4495.57	52.6102	-13747.8
	44.4867	6640.86	52.6365	28609.4	44.5023	15595.3	52.6627	5176.35	52.6312	-4347.57	52.6627	-13790.1
	44.5261	6640.49	52.689	28589	44.5417	15610.1	52.7152	5209.1	52.6837	-4679.57	52.7152	-13775.5
	44.5655	6642.83	52.7415	28609.4	44.5811	15586.1	52.7678	5190.1	52.7362	-4595.57	52.7678	-13847
	44.6049	6643.64	52.794	28591	44.6205	15600.5	52.8203	5190.85	52.7888	-4699.57	52.8203	-13772.4
	44.6442	6638.83	52.8465	28600.2	44.6599	15643.7	52.8728	5196.35	52.8413	-4655.57	52.8728	-13783.9
	44.6836	6640.08	52.8991	28627.8	44.6993	15638.1	52.9253	5193.85	52.8938	-4581.57	52.9253	-13750.1
	44.723	6634.93	52.9516	28616.2	44.7387	15682.9	52.9778	5176.85	52.9463	-4569.57	52.9778	-13797.8
	44.7624	6632.06	53.0041	28593.4	44.7781	15785.3	53.0304	5214.35	52.9988	-4683.57	53.0304	-13748.6
	44.8018	6632.37	53.0566	28604.6	44.8174	15848.9	53.0829	5199.6	53.0514	-4551.57	53.0829	-13725.5
	44.8412	6630.3	53.1091	28604.6	44.8568	15924.5	53.1354	5220.6	53.1039	-4637.57	53.1354	-13780.1
	44.8806	6628.82	53.1617	28597.8	44.8962	16060.1	53.1879	5198.1	53.1564	-4635.57	53.1879	-13776.2
	44.92	6621.07	53.2142	28600.2	44.9356	16228.1	53.2405	5193.35	53.2089	-4675.57	53.2405	-13688.6
	44.9594	6621.15	53.2667	28597.8	44.975	16319.7	53.293	5187.1	53.2615	-4407.57	53.293	-13677.8
	44.9988	6615.03	53.3192	28589	45.0144	16290.1	53.3455	5209.35	53.314	-4547.57	53.3455	-13654.7
	45.0382	6612.31	53.3717	28595.8	45.0538	16348.5	53.398	5209.85	53.3665	-4533.57	53.398	-13705.5
	45.0776	6609.59	53.4243	28613.8	45.0932	16262.1	53.4505	5191.35	53.419	-4563.57	53.4505	-13709.3
	45.1169	6608.85	53.4768	28595.8	45.1326	16126.5	53.5031	5200.1	53.4715	-4497.57	53.5031	-13744.7
	45.1563	6603.85	53.5293	28577.8	45.172	15981.7	53.5556	5220.6	53.5241	-4515.57	53.5556	-13771.6
	45.1957	6606.47	53.5818	28627.8	45.2114	15923.3	53.6081	5216.6	53.5766	-4431.57	53.6081	-13787
	45.2351	6608.75	53.6343	28611.4	45.2507	15816.9	53.6606	5229.1	53.6291	-4425.57	53.6606	-13767
	45.2745	6605.46	53.6869	28635	45.2901	15751.3	53.7131	5231.85	53.6816	-4387.57	53.7131	-13814.7
	45.3139	6602.92	53.7394	28586.6	45.3295	15750.1	53.7657	5250.6	53.7341	-4265.57	53.7657	-13792.4
	45.3533	6603.4	53.7919	28597.8	45.3689	15691.3	53.8182	5267.85	53.7867	-4173.57	53.8182	-13756.2
	45.3927	6600.12	53.8444	28602.6	45.4083	15717.7	53.8707	5285.35	53.8392	-4197.57	53.8707	-13807
	45.4321	6605.59	53.897	28613.8	45.4477	15699.3	53.9232	5331.1	53.8917	-3977.57	53.9232	-13839.3
	45.4715	6606.31	53.9495	28604.6	45.4871	15736.1	53.9757	5362.35	53.9442	-3749.57	53.9757	-13821.6
	45.5108	6608.35	54.002	28600.2	45.5265	15768.1	54.0283	5401.85	53.9967	-3127.57	54.0283	-13863.2
	45.5502	6612.92	54.0545	28591	45.5659	15880.9	54.0808	5485.35	54.0493	-1573.57	54.0808	-13807.8
	45.5896	6617.81	54.107	28593.4	45.6053	16007.7	54.1333	5598.6	54.1018	520.428	54.1333	-13764.7
	45.629	6616.93	54.1596	28611.4	45.6446	16177.3	54.1858	5775.1	54.1543	1126.43	54.1858	-13806.2
	45.6684	6621.27	54.2121	28586.6	45.684	16224.5	54.2383	5946.1	54.2068	1484.43	54.2383	-13827.8
	45.7078	6622.24	54.2646	28602.6	45.7234	16236.5	54.2909	6093.35	54.2593	1244.43	54.2909	-13773.9
	45.7472	6627.08	54.3171	28595.8	45.7628	16329.3	54.3434	6200.85	54.3119	-51.5722	54.3434	-13823.9
	45.7866	6629.68	54.3697	28607	45.8022	16237.7	54.3959	6257.1	54.3644	-1225.57	54.3959	-13847.8
	45.826	6630.22	54.4222	28616.2	45.8416	16139.7	54.4484	6139.85	54.4169	-2455.57	54.4484	-13813.9
	45.8654	6636.47	54.4747	28627.8	45.881	16078.1	54.501	6011.1	54.4694	-3341.57	54.501	-13805.5
	45.9048	6642.69	54.5272	28623	45.9204	16032.1	54.5535	5827.6	54.522	-3937.57	54.5535	-13824.7
	45.9442	6644.97	54.5797	28607	45.9598	15848.1	54.606	5665.35	54.5745	-4187.57	54.606	-13784.7
	45.9835	6647.19	54.6322	28602.6	45.9992	15805.3	54.6585	5530.6	54.627	-4341.57	54.6585	-13799.3
	46.0229	6651.7	54.6848	28618.6	46.0386	15740.5	54.711	5459.35	54.6795	-4561.57	54.711	-13814.7
	46.0623	6650.64	54.7373	28616.2	46.078	15730.9	54.7636	5408.1	54.732	-4483.57	54.7636	-13814.7
	46.1017	6659.52	54.7898	28611.4	46.1173	15631.3	54.8161	5381.1	54.7846	-4351.57	54.8161	-13799.3
	46.1411	6663.3	54.8423	28609.4	46.1567	15587.3	54.8686	5377.85	54.8371	-4441.57	54.8686	-13789.3
	46.1805	6659.33	54.8949	28613.8	46.1961	15575.7	54.9211	5381.35	54.8896	-4381.57	54.9211	-13820.9
	46.2199	6652.79	54.9474	28591	46.2355	15653.7	54.9736	5388.1	54.9421	-4323.57	54.9736	-13857.8
	46.2593	6651.72	54.9999	28618.6	46.2749	15558.1	55.0262	5392.85	54.9947	-4489.57	55.0262	-13803.2
	46.2987	6651.87	55.0524	28621	46.3143	15564.1	55.0787	5409.85	55.0472	-4519.57	55.0787	-13776.2
	46.3381	6655.56	55.105	28623	46.3537	15526.1	55.1312	5371.1	55.0997	-4439.57	55.1312	-13790.9
	46.3775	6654.24	55.1575	28618.6	46.3931	15539.3	55.1837	5398.35	55.1522	-4463.57	55.1837	-13779.3
	46.4168	6653.89	55.21	28621	46.4325	15571.3	55.2362	5430.35	55.2047	-4441.57	55.2362	-13788.6
	46.4562	6652.26	55.2625	28630.2	46.4719	15552.1	55.2888	5496.85	55.2572	-4651.57	55.2888	-13825.5
	46.4956	6651.47	55.315	28630.2	46.5112	15516.5	55.3413	5559.35	55.3098	-4513.57	55.3413	-13795.5
	46.535	6650.24	55.3676	28621	46.5506	15533.7	55.3938	5665.85	55.3623	-4691.57	55.3938	-13773.2
	46.5744	6647.43	55.4201	28623	46.59	15624.9	55.4463	5860.85	55.4148	-4681.57	55.4463	-13812.4
	46.6138	6650.36	55.4726	28627.8	46.6294	15533.3	55.4989	6087.1	55.4673	-4539.57	55.4989	-13794.7
	46.6532	6650.06	55.5251	28644.6	46.6688	15499.7	55.5514	6419.6	55.5199	-4645.57	55.5514	-13787.8
	46.6926	6650.95	55.5776	28627.8	46.7082	15517.3	55.6039	6580.1	55.5724	-4675.57	55.6039	-13783.2
	46.732	6651.46	55.6302	28664.2	46.7476	15539.3	55.6564	6719.6	55.6249	-4657.57	55.6564	-13786.2
	46.7714	6649.78	55.6827	28671.8	46.787	15551.7	55.7089	6659.6	55.6774	-4715.57	55.7089	-13812.4
	46.8107	6648.63	55.7352	28681.8	46.8264	15520.1	55.7615	6601.85	55.7299	-4641.57	55.7615	-13796.2
	46.8501	6647.72	55.7877	28702.2	46.8658	15537.3	55.814	6528.6	55.7825	-4665.57	55.814	-13790.1
	46.8895	6649.68	55.8402	28720.6	46.9051	15551.7	55.8665	6325.85	55.835	-4751.57	55.8665	-13772.4
	46.9289	6653.04	55.8928	28783.8	46.9445	15534.9	55.919	6172.6	55.8875	-4707.57	55.919	-13829.3
	46.9683	6654.61	55.9453	28857.4	46.9839	15574.9	55.9716	5992.35	55.94	-4611.57	55.9716	-13770.9
	47.0077	6658.7	55.9978	28913.4	47.0233	15555.7	56.0241	5847.85	55.9926	-4627.57	56.0241	-13784.7
	47.0471	6657.38	56.0503	29097	47.0627	15480.9	56.0766	5751.6	56.0451	-4635.57	56.0766	-13768.6
	47.0865	6658.81	56.1028	29336.6	47.1021	15536.5	56.1291	5764.35	56.0976	-4669.57	56.1291	-13764.7
	47.1259	6664.13	56.1554	29677	47.1415	15530.9	56.1816	5816.1	56.1501	-4611.57	56.1816	-13742.4
	47.1653	6666.27	56.2079	30223	47.1809	15513.3	56.2341	5933.85	56.2026	-4527.57	56.2341	-13728.6
	47.2047	6659.71	56.2604	31217.4	47.2203	15551.3	56.2867	6053.6	56.2552	-4607.57	56.2867	-13751.6
	47.2441	6661.71	56.3129	32417	47.2597	15529.3	56.3392	6081.6	56.3077	-4327.57	56.3392	-13687.8
	47.2834	6665.48	56.3655	32902.2	47.2991	15491.3	56.3917	6021.1	56.3602	-3907.57	56.3917	-13608.6
	47.3228	6666.45	56.418	32368.2	47.3385	15514.1	56.4442	5894.6	56.4127	-3179.57	56.4442	-13397.8
	47.3622	6662.67	56.4705	31897.4	47.3778	15502.9	56.4968	5791.35	56.4652	-2997.57	56.4968	-13304.7
	47.4016	6664.41	56.523	31342.2	47.4172	15535.7	56.5493	5634.1	56.5178	-3003.57	56.5493	-12990.1
	47.441	6664.34	56.5755	30382.2	47.4566	15514.1	56.6018	5500.1	56.5703	-2927.57	56.6018	-12463.9
	47.4804	6658.61	56.6281	29763.4	47.496	15521.3	56.6543	5388.85	56.6228	-3213.57	56.6543	-11297.8
	47.5198	6657.09	56.6806	29279.8	47.5354	15554.1	56.7068	5341.35	56.6753	-3721.57	56.7068	-9843.94
	47.5592	6655.62	56.7331	29075.4	47.5748	15464.9	56.7594	5316.35	56.7278	-3915.57	56.7594	-9640.86
	47.5986	6652.18	56.7856	28881.8	47.6142	15502.5	56.8119	5291.35	56.7804	-4433.57	56.8119	-10571.6
	47.638	6655.7	56.8381	28821.4	47.6536	15465.7	56.8644	5271.85	56.8329	-4411.57	56.8644	-11035.5
	47.6773	6658.7	56.8907	28761.4	47.693	15576.5	56.9169	5273.1	56.8854	-4505.57	56.9169	-11586.2
	47.7167	6653.85	56.9432	28718.2	47.7324	15518.1	56.9695	5297.6	56.9379	-4749.57	56.9695	-12546.2
	47.7561	6653.2	56.9957	28666.6	47.7717	15528.5	57.022	5270.6	56.9905	-4711.57	57.022	-13170.1
	47.7955	6656.31	57.0482	28687	47.8111	15462.9	57.0745	5309.85	57.043	-4603.57	57.0745	-13406.2
	47.8349	6659.6	57.1007	28661.8	47.8505	15532.9	57.127	5298.85	57.0955	-4797.57	57.127	-13540.1
	47.8743	6661.63	57.1533	28666.6	47.8899	15498.9	57.1795	5363.35	57.148	-4793.57	57.1795	-13676.2
	47.9137	6664.26	57.2058	28642.2	47.9293	15536.9	57.2321	5408.1	57.2005	-4783.57	57.2321	-13707.8
	47.9531	6664.22	57.2583	28635	47.9687	15492.9	57.2846	5512.35	57.2531	-4721.57	57.2846	-13695.5
	47.9925	6666.37	57.3108	28635	48.0081	15559.3	57.3371	5606.35	57.3056	-4881.57	57.3371	-13742.4
	48.0319	6668.63	57.3633	28627.8	48.0475	15549.3	57.3896	5745.85	57.3581	-4873.57	57.3896	-13775.5
	48.0712	6668.83	57.4159	28625.4	48.0869	15460.9	57.4421	5853.1	57.4106	-4851.57	57.4421	-13752.4
	48.1106	6671.24	57.4684	28618.6	48.1263	15503.3	57.4947	5878.6	57.4631	-4761.57	57.4947	-13803.2
	48.15	6675.01	57.5209	28623	48.1657	15578.5	57.5472	5916.6	57.5157	-4743.57	57.5472	-13809.3
	48.1894	6680.43	57.5734	28627.8	48.205	15561.3	57.5997	5845.85	57.5682	-4721.57	57.5997	-13797.8
	48.2288	6680.57	57.626	28632.6	48.2444	15523.3	57.6522	5756.35	57.6207	-4875.57	57.6522	-13780.9
	48.2682	6682.79	57.6785	28604.6	48.2838	15547.3	57.7047	5660.1	57.6732	-4773.57	57.7047	-13806.2
	48.3076	6692.25	57.731	28591	48.3232	15519.3	57.7573	5539.85	57.7257	-4827.57	57.7573	-13791.6
	48.347	6702.65	57.7835	28632.6	48.3626	15543.3	57.8098	5470.35	57.7783	-4881.57	57.8098	-13705.5
	48.3864	6714.35	57.836	28595.8	48.402	15559.3	57.8623	5390.35	57.8308	-4769.57	57.8623	-13650.9
	48.4258	6723.45	57.8886	28584.6	48.4414	15555.3	57.9148	5406.6	57.8833	-4709.57	57.9148	-13642.4
	48.4652	6729.25	57.9411	28616.2	48.4808	15571.3	57.9674	5377.6	57.9358	-4917.57	57.9674	-13483.2
	48.5046	6740.26	57.9936	28602.6	48.5202	15530.5	58.0199	5369.1	57.9883	-4929.57	58.0199	-13207
	48.5439	6753.04	58.0461	28602.6	48.5596	15583.3	58.0724	5399.35	58.0409	-4863.57	58.0724	-12776.2
	48.5833	6764.56	58.0986	28577.8	48.599	15480.9	58.1249	5451.85	58.0934	-4829.57	58.1249	-12058.6
	48.6227	6777.23	58.1512	28602.6	48.6384	15533.7	58.1774	5607.85	58.1459	-4869.57	58.1774	-11827.8
	48.6621	6788.28	58.2037	28589	48.6777	15590.1	58.23	5722.85	58.1984	-4673.57	58.23	-12209.3
	48.7015	6804.33	58.2562	28584.6	48.7171	15596.9	58.2825	5839.85	58.251	-4791.57	58.2825	-12467
	48.7409	6808.13	58.3087	28623	48.7565	15550.5	58.335	5861.1	58.3035	-4813.57	58.335	-12639.3
	48.7803	6820.25	58.3612	28577.8	48.7959	15629.7	58.3875	5840.35	58.356	-4831.57	58.3875	-13060.1
	48.8197	6833.11	58.4138	28604.6	48.8353	15582.9	58.44	5820.1	58.4085	-4781.57	58.44	-13418.6
	48.8591	6847.06	58.4663	28623	48.8747	15679.7	58.4926	5790.85	58.461	-4877.57	58.4926	-13559.3
	48.8985	6858.93	58.5188	28607	48.9141	15628.5	58.5451	5744.6	58.5136	-4773.57	58.5451	-13671.6
	48.9378	6870.27	58.5713	28595.8	48.9535	15692.5	58.5976	5713.35	58.5661	-4819.57	58.5976	-13732.4
	48.9772	6883.18	58.6239	28621	48.9929	15692.1	58.6501	5683.6	58.6186	-4799.57	58.6501	-13783.2
	49.0166	6902.5	58.6764	28616.2	49.0323	15804.5	58.7026	5625.35	58.6711	-4893.57	58.7026	-13822.4
	49.056	6921.38	58.7289	28635	49.0716	15761.3	58.7552	5555.35	58.7236	-4863.57	58.7552	-13799.3
	49.0954	6943.36	58.7814	28676.6	49.111	15909.3	58.8077	5472.6	58.7762	-4873.57	58.8077	-13798.6
	49.1348	6958.18	58.834	28742.2	49.1504	15996.5	58.8602	5417.1	58.8287	-4809.57	58.8602	-13851.6
	49.1742	6981.3	58.8865	28795.4	49.1898	16063.3	58.9127	5342.35	58.8812	-4731.57	58.9127	-13787.8
	49.2136	7010.6	58.939	28875.8	49.2292	16174.1	58.9652	5307.6	58.9337	-4865.57	58.9652	-13833.9
	49.253	7026.29	58.9915	29043.8	49.2686	16298.5	59.0178	5272.6	58.9862	-4843.57	59.0178	-13837.8
	49.2924	7047.44	59.044	29232.2	49.308	16407.7	59.0703	5256.85	59.0388	-4877.57	59.0703	-13834.7
	49.3318	7070.65	59.0966	29386.6	49.3474	16787.3	59.1228	5234.1	59.0913	-4901.57	59.1228	-13845.5
	49.3712	7094.69	59.1491	29328.2	49.3868	17086.1	59.1753	5245.6	59.1438	-4817.57	59.1753	-13841.6
	49.4105	7115.07	59.2016	29213	49.4262	17417.7	59.2279	5230.85	59.1963	-4817.57	59.2279	-13886.2
	49.4499	7136.56	59.2541	29126.2	49.4656	17600.5	59.2804	5236.35	59.2489	-4761.57	59.2804	-13845.5
	49.4893	7158.83	59.3066	28992.2	49.505	17710.5	59.3329	5210.1	59.3014	-4841.57	59.3329	-13856.2
	49.5287	7182.81	59.3592	28845.4	49.5443	17580.1	59.3854	5215.1	59.3539	-4791.57	59.3854	-13847.8
	49.5681	7204.58	59.4117	28739.4	49.5837	17458.1	59.4379	5243.1	59.4064	-4901.57	59.4379	-13865.5
	49.6075	7228.38	59.4642	28689.4	49.6231	17188.1	59.4905	5223.1	59.4589	-4905.57	59.4905	-13822.4
	49.6469	7253.83	59.5167	28649.4	49.6625	16918.5	59.543	5234.6	59.5115	-4829.57	59.543	-13825.5
	49.6863	7282.98	59.5692	28625.4	49.7019	16673.3	59.5955	5247.6	59.564	-4775.57	59.5955	-13863.2
	49.7257	7307.02	59.6218	28616.2	49.7413	16438.1	59.648	5225.85	59.6165	-4833.57	59.648	-13834.7
	49.7651	7331.39	59.6743	28591	49.7807	16167.7	59.7005	5254.35	59.669	-4877.57	59.7005	-13813.9
	49.8045	7355.08	59.7268	28571.4	49.8201	16111.7	59.7531	5283.35	59.7216	-4843.57	59.7531	-13847.8
	49.8438	7382.52	59.7793	28593.4	49.8595	16000.5	59.8056	5308.85	59.7741	-4843.57	59.8056	-13871.6
	49.8832	7407.79	59.8319	28586.6	49.8989	15930.5	59.8581	5337.35	59.8266	-4953.57	59.8581	-13853.9
	49.9226	7426.95	59.8844	28591	49.9382	15875.7	59.9106	5391.85	59.8791	-4853.57	59.9106	-13860.9
	49.962	7444.58	59.9369	28591	49.9776	15905.3	59.9631	5496.35	59.9316	-4899.57	59.9631	-13838.6
	50.0014	7467.47	59.9894	28565	50.017	15919.3	60.0157	5563.35	59.9841	-4785.57	60.0157	-13889.3
	50.0408	7478.07	60.0419	28569.4	50.0564	16028.1	60.0682	5750.85	60.0367	-4857.57	60.0682	-13849.3
	50.0802	7493.33	60.0945	28569.4	50.0958	16110.1	60.1207	5897.1	60.0892	-4901.57	60.1207	-13805.5
	50.1196	7505.64	60.147	28567	50.1352	16239.7	60.1732	6111.35	60.1417	-4845.57	60.1732	-13763.2
	50.159	7516.45	60.1995	28573.4	50.1746	16476.5	60.2258	6232.35	60.1942	-5057.57	60.2258	-13777.8
	50.1984	7520.46	60.252	28586.6	50.214	16803.3	60.2783	6314.85	60.2468	-4909.57	60.2783	-13660.1
	50.2377	7520.83	60.3045	28577.8	50.2534	17340.9	60.3308	6256.35	60.2993	-4891.57	60.3308	-13544.7
	50.2771	7519.95	60.3571	28558.6	50.2928	17771.3	60.3833	6231.1	60.3518	-4901.57	60.3833	-13257
	50.3165	7511.75	60.4096	28546.2	50.3322	18270.1	60.4358	6064.85	60.4043	-4893.57	60.4358	-13034.7
	50.3559	7508.74	60.4621	28593.4	50.3715	18472.1	60.4884	5890.1	60.4568	-4867.57	60.4884	-13029.3
	50.3953	7499.36	60.5146	28593.4	50.4109	18589.7	60.5409	5742.6	60.5094	-4887.57	60.5409	-13220.1
	50.4347	7495.76	60.5671	28565	50.4503	18452.1	60.5934	5632.1	60.5619	-4879.57	60.5934	-13312.4
	50.4741	7487.75	60.6197	28577.8	50.4897	18110.1	60.6459	5514.1	60.6144	-4939.57	60.6459	-13389.3
	50.5135	7477.33	60.6722	28575.8	50.5291	17852.9	60.6985	5454.35	60.6669	-4901.57	60.6985	-13637
	50.5529	7461.29	60.7247	28573.4	50.5685	17456.9	60.751	5370.1	60.7195	-4977.57	60.751	-13750.1
	50.5923	7451.32	60.7772	28571.4	50.6079	17273.3	60.8035	5345.1	60.772	-4945.57	60.8035	-13783.2
	50.6317	7429.93	60.8297	28560.6	50.6473	17118.9	60.856	5300.1	60.8245	-4877.57	60.856	-13815.5
	50.6711	7400.66	60.8823	28567	50.6867	17110.5	60.9085	5254.35	60.877	-5007.57	60.9085	-13853.9
	50.7104	7377.66	60.9348	28569.4	50.7261	17128.9	60.9611	5271.85	60.9295	-4849.57	60.9611	-13833.9
	50.7498	7359.99	60.9873	28560.6	50.7655	17233.3	61.0136	5253.1	60.9821	-4927.57	61.0136	-13857
	50.7892	7334.63	61.0398	28584.6	50.8049	17362.1	61.0661	5269.6	61.0346	-4929.57	61.0661	-13843.2
	50.8286	7302.76	61.0924	28573.4	50.8442	17236.1	61.1186	5266.6	61.0871	-4909.57	61.1186	-13828.6
	50.868	7281.94	61.1449	28575.8	50.8836	17154.1	61.1711	5263.35	61.1396	-4831.57	61.1711	-13810.9
	50.9074	7254.28	61.1974	28548.2	50.923	16944.9	61.2237	5264.1	61.1921	-4771.57	61.2237	-13889.3
	50.9468	7227.16	61.2499	28558.6	50.9624	16816.5	61.2762	5293.1	61.2447	-4839.57	61.2762	-13826.2
	50.9862	7198.28	61.3024	28571.4	51.0018	16581.3	61.3287	5320.35	61.2972	-4943.57	61.3287	-13837.8
	51.0256	7170.24	61.355	28573.4	51.0412	16435.3	61.3812	5402.1	61.3497	-4903.57	61.3812	-13896.2
	51.065	7142.73	61.4075	28567	51.0806	16241.3	61.4337	5457.1	61.4022	-4891.57	61.4337	-13847.8
	51.1043	7116.36	61.46	28554.2	51.12	16064.1	61.4863	5530.85	61.4547	-4889.57	61.4863	-13837.8
	51.1437	7088.02	61.5125	28554.2	51.1594	16024.1	61.5388	5625.85	61.5073	-4809.57	61.5388	-13871.6
	51.1831	7063.05	61.565	28552.2	51.1988	15915.7	61.5913	5721.6	61.5598	-4983.57	61.5913	-13872.4
	51.2225	7038.04	61.6176	28558.6	51.2381	15935.3	61.6438	5782.1	61.6123	-4893.57	61.6438	-13871.6
	51.2619	7012.23	61.6701	28543.8	51.2775	15937.7	61.6964	5774.6	61.6648	-4841.57	61.6964	-13868.6
	51.3013	6986.08	61.7226	28595.8	51.3169	16010.9	61.7489	5761.1	61.7174	-4881.57	61.7489	-13841.6
	51.3407	6963.25	61.7751	28563	51.3563	16107.3	61.8014	5738.1	61.7699	-4887.57	61.8014	-13847
	51.3801	6937.78	61.8276	28558.6	51.3957	16210.1	61.8539	5672.85	61.8224	-4859.57	61.8539	-13816.2
	51.4195	6915.12	61.8802	28535.8	51.4351	16254.9	61.9064	5599.85	61.8749	-4933.57	61.9064	-13897
	51.4589	6892.61	61.9327	28563	51.4745	16231.7	61.959	5565.85	61.9274	-4859.57	61.959	-13873.2
	51.4983	6872.51	61.9852	28554.2	51.5139	16216.1	62.0115	5597.35	61.98	-4917.57	62.0115	-13857
	51.5376	6856.68	62.0377	28560.6	51.5533	16224.9	62.064	5628.6	62.0325	-4853.57	62.064	-13878.6
	51.577	6831.97	62.0903	28560.6	51.5927	16072.1	62.1165	5715.6	62.085	-4791.57	62.1165	-13857
	51.6164	6805.8	62.1428	28550.2	51.6321	16018.1	62.169	5781.85	62.1375	-4931.57	62.169	-13897.8
	51.6558	6787.36	62.1953	28535.8	51.6715	15946.9	62.2216	5828.85	62.19	-4849.57	62.2216	-13862.4
	51.6952	6773.33	62.2478	28567	51.7108	15829.7	62.2741	5896.6	62.2426	-4787.57	62.2741	-13884.7
	51.7346	6753.51	62.3003	28541.8	51.7502	15750.5	62.3266	5868.35	62.2951	-4845.57	62.3266	-13876.2
	51.774	6727.97	62.3529	28546.2	51.7896	15646.5	62.3791	5815.35	62.3476	-4773.57	62.3791	-13840.1
	51.8134	6712.59	62.4054	28550.2	51.829	15666.1	62.4316	5720.35	62.4001	-4733.57	62.4316	-13824.7
	51.8528	6697.32	62.4579	28563	51.8684	15688.5	62.4842	5636.35	62.4526	-4465.57	62.4842	-13762.4
	51.8922	6680.91	62.5104	28550.2	51.9078	15604.1	62.5367	5527.35	62.5052	-4031.57	62.5367	-13821.6
	51.9316	6668.36	62.563	28560.6	51.9472	15576.1	62.5892	5448.35	62.5577	-3973.57	62.5892	-13783.9
	51.971	6657.35	62.6155	28573.4	51.9866	15561.7	62.6417	5389.1	62.6102	-3963.57	62.6417	-13640.1
	52.0103	6646.16	62.668	28537.8	52.026	15607.7	62.6942	5376.1	62.6627	-4029.57	62.6942	-13480.1
	52.0497	6637.01	62.7205	28567	52.0654	15596.9	62.7468	5362.1	62.7152	-4051.57	62.7468	-13287
	52.0891	6624.87	62.773	28552.2	52.1048	15616.5	62.7993	5370.6	62.7678	-4153.57	62.7993	-13265.5
	52.1285	6612.89	62.8255	28533.8	52.1441	15598.5	62.8518	5396.85	62.8203	-4323.57	62.8518	-13455.5
	52.1679	6605.71	62.8781	28533.8	52.1835	15558.5	62.9043	5444.6	62.8728	-4577.57	62.9043	-13423.9
	52.2073	6596.57	62.9306	28548.2	52.2229	15614.1	62.9569	5517.85	62.9253	-4667.57	62.9569	-13495.5
	52.2467	6585.48	62.9831	28533.8	52.2623	15564.1	63.0094	5622.85	62.9779	-4787.57	63.0094	-13659.3
	52.2861	6589.5	63.0356	28560.6	52.3017	15573.3	63.0619	5765.85	63.0304	-4871.57	63.0619	-13807.8
	52.3255	6584.9	63.0882	28552.2	52.3411	15574.1	63.1144	5876.85	63.0829	-4991.57	63.1144	-13763.9
	52.3649	6578.34	63.1407	28533.8	52.3805	15512.9	63.1669	6023.1	63.1354	-4959.57	63.1669	-13837
	52.4042	6574.76	63.1932	28541.8	52.4199	15569.3	63.2195	6047.6	63.1879	-4935.57	63.2195	-13845.5
	52.4436	6574.54	63.2457	28548.2	52.4593	15550.5	63.272	6005.1	63.2405	-4961.57	63.272	-13821.6
	52.483	6568.31	63.2982	28548.2	52.4986	15538.9	63.3245	5898.1	63.293	-4779.57	63.3245	-13844.7
	52.5224	6560.48	63.3508	28543.8	52.538	15544.9	63.377	5795.1	63.3455	-4917.57	63.377	-13857
	52.5618	6553.34	63.4033	28554.2	52.5774	15513.7	63.4295	5666.6	63.398	-4811.57	63.4295	-13851.6
	52.6012	6548.58	63.4558	28533.8	52.6168	15574.9	63.4821	5547.1	63.4505	-4951.57	63.4821	-13866.2
	52.6406	6544.64	63.5083	28548.2	52.6562	15544.9	63.5346	5438.6	63.5031	-5025.57	63.5346	-13873.9
	52.68	6539.86	63.5609	28550.2	52.6956	15552.9	63.5871	5376.85	63.5556	-5029.57	63.5871	-13841.6
	52.7194	6536.33	63.6134	28535.8	52.735	15536.1	63.6396	5321.35	63.6081	-4951.57	63.6396	-13835.5
	52.7588	6530.44	63.6659	28543.8	52.7744	15512.5	63.6921	5298.85	63.6606	-4827.57	63.6921	-13757.8
	52.7982	6525.15	63.7184	28554.2	52.8138	15507.7	63.7447	5253.85	63.7131	-4955.57	63.7447	-13714.7
	52.8376	6522.36	63.7709	28563	52.8532	15570.5	63.7972	5240.6	63.7657	-4731.57	63.7972	-13627.8
	52.8769	6518.35	63.8235	28550.2	52.8926	15488.1	63.8497	5211.85	63.8182	-4357.57	63.8497	-13418.6
	52.9163	6513.98	63.876	28535.8	52.932	15556.9	63.9022	5218.1	63.8707	-4129.57	63.9022	-12980.1
	52.9557	6510.91	63.9285	28543.8	52.9713	15552.9	63.9548	5221.85	63.9232	-4229.57	63.9548	-12741.6
	52.9951	6507.9	63.981	28531.8	53.0107	15560.1	64.0073	5232.35	63.9758	-4153.57	64.0073	-12898.6
	53.0345	6501.06	64.0335	28539.8	53.0501	15566.5	64.0598	5211.6	64.0283	-4227.57	64.0598	-13129.3
	53.0739	6499.98	64.0861	28548.2	53.0895	15598.5	64.1123	5212.1	64.0808	-4263.57	64.1123	-13202.4
	53.1133	6490.93	64.1386	28533.8	53.1289	15536.5	64.1648	5238.6	64.1333	-4601.57	64.1648	-13250.1
	53.1527	6481.55	64.1911	28539.8	53.1683	15509.7	64.2174	5250.35	64.1858	-4673.57	64.2174	-13500.9
	53.1921	6480.43	64.2436	28535.8	53.2077	15508.5	64.2699	5274.85	64.2384	-4685.57	64.2699	-13697
	53.2315	6477.65	64.2961	28539.8	53.2471	15492.9	64.3224	5306.6	64.2909	-4753.57	64.3224	-13783.2
	53.2709	6473.35	64.3487	28563	53.2865	15529.3	64.3749	5327.6	64.3434	-4903.57	64.3749	-13799.3
	53.3102	6465.47	64.4012	28541.8	53.3259	15572.1	64.4274	5356.85	64.3959	-4785.57	64.4274	-13850.9
	53.3496	6463.28	64.4537	28517.8	53.3653	15620.5	64.48	5394.85	64.4484	-5005.57	64.48	-13842.4
	53.389	6463.01	64.5062	28554.2	53.4046	15568.9	64.5325	5441.85	64.501	-4855.57	64.5325	-13879.3
	53.4284	6457.48	64.5588	28517.8	53.444	15570.1	64.585	5453.85	64.5535	-4981.57	64.585	-13818.6
	53.4678	6451.36	64.6113	28531.8	53.4834	15559.7	64.6375	5490.85	64.606	-5021.57	64.6375	-13874.7
	53.5072	6451.85	64.6638	28527.8	53.5228	15584.1	64.69	5469.1	64.6585	-4949.57	64.69	-13850.9
	53.5466	6455.3	64.7163	28533.8	53.5622	15615.3	64.7426	5442.35	64.7111	-4997.57	64.7426	-13823.9
	53.586	6456.41	64.7688	28533.8	53.6016	15650.9	64.7951	5394.1	64.7636	-4903.57	64.7951	-13841.6
	53.6254	6458.85	64.8213	28565	53.641	15634.5	64.8476	5379.6	64.8161	-4931.57	64.8476	-13757.8
	53.6648	6455.35	64.8739	28535.8	53.6804	15645.7	64.9001	5329.6	64.8686	-4995.57	64.9001	-13692.4
	53.7041	6454.45	64.9264	28550.2	53.7198	15634.5	64.9527	5274.85	64.9211	-4961.57	64.9527	-13614.7
	53.7435	6457.01	64.9789	28533.8	53.7592	15609.3	65.0052	5247.35	64.9737	-4853.57	65.0052	-13614.7
	53.7829	6458.49	65.0314	28539.8	53.7985	15657.7	65.0577	5250.85	65.0262	-4869.57	65.0577	-13694.7
	53.8223	6463.01	65.084	28525.8	53.8379	15738.1	65.1102	5215.35	65.0787	-4973.57	65.1102	-13730.1
	53.8617	6465.74	65.1365	28531.8	53.8773	15742.5	65.1627	5195.35	65.1312	-4951.57	65.1627	-13742.4
	53.9011	6464.88	65.189	28535.8	53.9167	15761.7	65.2153	5208.6	65.1837	-4919.57	65.2153	-13735.5
	53.9405	6461.08	65.2415	28535.8	53.9561	15869.3	65.2678	5219.1	65.2363	-4913.57	65.2678	-13814.7
	53.9799	6461.61	65.294	28537.8	53.9955	15909.3	65.3203	5244.6	65.2888	-4987.57	65.3203	-13838.6
	54.0193	6457.31	65.3466	28523.8	54.0349	16072.9	65.3728	5223.85	65.3413	-4981.57	65.3728	-13866.2
	54.0587	6456.29	65.3991	28531.8	54.0743	16242.1	65.4253	5280.35	65.3938	-4883.57	65.4253	-13783.2
	54.0981	6451.36	65.4516	28546.2	54.1137	16412.5	65.4779	5295.85	65.4463	-4935.57	65.4779	-13744.7
	54.1375	6450.32	65.5041	28531.8	54.1531	16579.7	65.5304	5287.1	65.4989	-5007.57	65.5304	-13700.9
	54.1768	6448.27	65.5567	28529.8	54.1925	16740.9	65.5829	5352.85	65.5514	-5029.57	65.5829	-13735.5
	54.2162	6446.68	65.6092	28535.8	54.2319	16846.1	65.6354	5378.6	65.6039	-4983.57	65.6354	-13756.2
	54.2556	6443.41	65.6617	28519.8	54.2712	16830.1	65.688	5414.85	65.6564	-4877.57	65.688	-13755.5
	54.295	6442.68	65.7142	28525.8	54.3106	16788.5	65.7405	5487.85	65.709	-4909.57	65.7405	-13769.3
	54.3344	6442.39	65.7667	28525.8	54.35	16697.3	65.793	5557.1	65.7615	-4927.57	65.793	-13823.2
	54.3738	6444.9	65.8193	28514.2	54.3894	16566.9	65.8455	5647.85	65.814	-4935.57	65.8455	-13891.6
	54.4132	6444.21	65.8718	28546.2	54.4288	16358.1	65.898	5703.85	65.8665	-4939.57	65.898	-13867
	54.4526	6443.77	65.9243	28535.8	54.4682	16199.7	65.9506	5801.1	65.919	-5033.57	65.9506	-13856.2
	54.492	6440.61	65.9768	28531.8	54.5076	15999.3	66.0031	5912.6	65.9716	-4969.57	66.0031	-13879.3
	54.5314	6439.48	66.0293	28529.8	54.547	15945.7	66.0556	5958.6	66.0241	-4981.57	66.0556	-13907.8
	54.5707	6436.72	66.0819	28531.8	54.5864	15848.1	66.1081	5998.85	66.0766	-4961.57	66.1081	-13899.3
	54.6101	6433.16	66.1344	28543.8	54.6258	15793.7	66.1607	5950.1	66.1291	-5031.57	66.1607	-13875.5
	54.6495	6429.91	66.1869	28525.8	54.6651	15698.1	66.2132	5908.35	66.1817	-4959.57	66.2132	-13847.8
	54.6889	6421.44	66.2394	28537.8	54.7045	15786.9	66.2657	5814.6	66.2342	-5001.57	66.2657	-13916.2
	54.7283	6422.44	66.2919	28529.8	54.7439	15730.5	66.3182	5723.1	66.2867	-4969.57	66.3182	-13872.4
	54.7677	6425.21	66.3445	28546.2	54.7833	15667.3	66.3707	5593.85	66.3392	-4941.57	66.3707	-13900.9
	54.8071	6425.65	66.397	28515.8	54.8227	15688.9	66.4232	5523.35	66.3917	-5051.57	66.4232	-13877
	54.8465	6421.24	66.4495	28533.8	54.8621	15681.7	66.4758	5469.85	66.4442	-5155.57	66.4758	-13882.4
	54.8859	6422.94	66.502	28527.8	54.9015	15700.1	66.5283	5380.6	66.4968	-5073.57	66.5283	-13919.3
	54.9253	6423.48	66.5546	28517.8	54.9409	15712.9	66.5808	5324.85	66.5493	-5071.57	66.5808	-13874.7
	54.9646	6421.09	66.6071	28529.8	54.9803	15690.1	66.6333	5257.85	66.6018	-4995.57	66.6333	-13865.5
	55.004	6424.5	66.6596	28535.8	55.0197	15757.3	66.6859	5273.1	66.6543	-4945.57	66.6859	-13920.9
	55.0434	6430.07	66.7121	28552.2	55.0591	15681.7	66.7384	5226.1	66.7069	-4961.57	66.7384	-13918.6
	55.0828	6433.07	66.7646	28535.8	55.0984	15723.7	66.7909	5203.35	66.7594	-5077.57	66.7909	-13893.9
	55.1222	6432.89	66.8172	28533.8	55.1378	15789.7	66.8434	5197.85	66.8119	-4979.57	66.8434	-13920.1
	55.1616	6431.27	66.8697	28533.8	55.1772	15840.9	66.8959	5187.35	66.8644	-4971.57	66.8959	-13927
	55.201	6430.8	66.9222	28521.8	55.2166	15834.9	66.9485	5162.85	66.9169	-4931.57	66.9485	-13865.5
	55.2404	6427.48	66.9747	28539.8	55.256	15935.7	67.001	5179.6	66.9695	-5029.57	67.001	-13914.7
	55.2798	6426.48	67.0272	28563	55.2954	16069.3	67.0535	5173.6	67.022	-4995.57	67.0535	-13890.1
	55.3192	6430.11	67.0798	28533.8	55.3348	16150.5	67.106	5141.35	67.0745	-4975.57	67.106	-13838.6
	55.3586	6424.71	67.1323	28539.8	55.3742	16419.7	67.1586	5170.6	67.127	-5019.57	67.1586	-13830.1
	55.398	6425.14	67.1848	28539.8	55.4136	16592.5	67.2111	5172.85	67.1796	-4987.57	67.2111	-13903.2
	55.4373	6421.74	67.2373	28531.8	55.453	16821.7	67.2636	5155.1	67.2321	-4945.57	67.2636	-13865.5
	55.4767	6419.58	67.2898	28523.8	55.4924	16934.9	67.3161	5159.85	67.2846	-5015.57	67.3161	-13857.8
	55.5161	6413.06	67.3424	28533.8	55.5318	17116.9	67.3686	5156.85	67.3371	-4959.57	67.3686	-13877
	55.5555	6411.47	67.3949	28537.8	55.5711	17149.3	67.4211	5147.85	67.3896	-4987.57	67.4211	-13876.2
	55.5949	6407.75	67.4474	28533.8	55.6105	17169.3	67.4737	5143.35	67.4421	-4995.57	67.4737	-13884.7
	55.6343	6406.03	67.4999	28525.8	55.6499	17105.3	67.5262	5152.85	67.4947	-5019.57	67.5262	-13917.8
	55.6737	6400.46	67.5525	28521.8	55.6893	17019.3	67.5787	5135.6	67.5472	-4951.57	67.5787	-13870.9
	55.7131	6405.65	67.605	28546.2	55.7287	16875.3	67.6312	5136.6	67.5997	-4979.57	67.6312	-13881.6
	55.7525	6407.34	67.6575	28539.8	55.7681	16862.1	67.6838	5144.85	67.6522	-5025.57	67.6838	-13923.9
	55.7919	6410.83	67.71	28504.6	55.8075	16690.5	67.7363	5164.35	67.7048	-5007.57	67.7363	-13900.9
	55.8312	6410.4	67.7625	28508.2	55.8469	16612.1	67.7888	5146.6	67.7573	-5031.57	67.7888	-13903.9
	55.8706	6411.37	67.8151	28525.8	55.8863	16466.9	67.8413	5130.85	67.8098	-5057.57	67.8413	-13869.3
	55.91	6413.77	67.8676	28525.8	55.9257	16381.3	67.8938	5144.35	67.8623	-4873.57	67.8938	-13879.3
	55.9494	6412.05	67.9201	28535.8	55.965	16306.5	67.9464	5149.6	67.9148	-4961.57	67.9464	-13815.5
	55.9888	6409.02	67.9726	28537.8	56.0044	16308.1	67.9989	5137.35	67.9674	-4997.57	67.9989	-13841.6
	56.0282	6410.13	68.0251	28523.8	56.0438	16309.3	68.0514	5118.35	68.0199	-4893.57	68.0514	-13761.6
	56.0676	6410.09	68.0777	28543.8	56.0832	16313.7	68.1039	5141.6	68.0724	-4977.57	68.1039	-13642.4
	56.107	6409.75	68.1302	28533.8	56.1226	16410.9	68.1565	5142.1	68.1249	-4949.57	68.1565	-13627.8
	56.1464	6408.95	68.1827	28535.8	56.162	16507.3	68.209	5121.1	68.1774	-5017.57	68.209	-13633.9
	56.1858	6401.89	68.2352	28533.8	56.2014	16470.9	68.2615	5130.6	68.23	-4893.57	68.2615	-13648.6
	56.2252	6399.26	68.2878	28537.8	56.2408	16495.7	68.314	5139.85	68.2825	-4901.57	68.314	-13718.6
	56.2645	6396.61	68.3403	28543.8	56.2802	16459.7	68.3665	5146.6	68.335	-5029.57	68.3665	-13742.4
	56.3039	6398.83	68.3928	28552.2	56.3196	16316.1	68.419	5128.6	68.3875	-4955.57	68.419	-13780.1
	56.3433	6399.12	68.4453	28537.8	56.359	16217.7	68.4716	5148.85	68.44	-4797.57	68.4716	-13823.9
	56.3827	6398.88	68.4978	28517.8	56.3984	16212.1	68.5241	5133.6	68.4926	-4863.57	68.5241	-13872.4
	56.4221	6396.48	68.5503	28525.8	56.4377	16001.7	68.5766	5150.1	68.5451	-4751.57	68.5766	-13853.9
	56.4615	6404.23	68.6029	28541.8	56.4771	15958.1	68.6291	5139.85	68.5976	-4653.57	68.6291	-13897
	56.5009	6407.08	68.6554	28521.8	56.5165	15910.1	68.6817	5140.1	68.6501	-4675.57	68.6817	-13886.2
	56.5403	6410.89	68.7079	28546.2	56.5559	15793.7	68.7342	5151.6	68.7027	-4481.57	68.7342	-13892.4
	56.5797	6418.12	68.7604	28539.8	56.5953	15782.1	68.7867	5142.6	68.7552	-3727.57	68.7867	-13877.8
	56.6191	6417.38	68.813	28563	56.6347	15697.3	68.8392	5133.85	68.8077	-3023.57	68.8392	-13900.9
	56.6585	6412.75	68.8655	28543.8	56.6741	15682.5	68.8917	5146.6	68.8602	-2917.57	68.8917	-13901.6
	56.6979	6409.67	68.918	28577.8	56.7135	15688.9	68.9443	5158.1	68.9127	-3055.57	68.9443	-13840.1
	56.7372	6409.58	68.9705	28571.4	56.7529	15661.7	68.9968	5163.85	68.9653	-3065.57	68.9968	-13897
	56.7766	6408.84	69.023	28567	56.7923	15599.7	69.0493	5173.1	69.0178	-3327.57	69.0493	-13878.6
	56.816	6405.94	69.0756	28586.6	56.8317	15576.5	69.1018	5200.1	69.0703	-3559.57	69.1018	-13916.2
	56.8554	6406.23	69.1281	28609.4	56.871	15633.3	69.1543	5189.85	69.1228	-4031.57	69.1543	-13910.9
	56.8948	6407.78	69.1806	28676.6	56.9104	15599.7	69.2069	5256.35	69.1753	-4335.57	69.2069	-13902.4
	56.9342	6408.72	69.2331	28783.8	56.9498	15644.9	69.2594	5288.6	69.2279	-4491.57	69.2594	-13864.7
	56.9736	6413.76	69.2857	28863.4	56.9892	15649.7	69.3119	5336.85	69.2804	-4833.57	69.3119	-13930.1
	57.013	6414.43	69.3382	29057.8	57.0286	15684.5	69.3644	5366.85	69.3329	-4725.57	69.3644	-13910.9
	57.0524	6412.91	69.3907	29244.2	57.068	15682.5	69.417	5366.85	69.3854	-4809.57	69.417	-13880.1
	57.0918	6410	69.4432	29320.2	57.1074	15761.7	69.4695	5390.1	69.438	-4729.57	69.4695	-13896.2
	57.1311	6411.82	69.4957	29148.6	57.1468	15764.5	69.522	5339.85	69.4905	-4727.57	69.522	-13893.9
	57.1705	6416.28	69.5482	29071.8	57.1862	15854.9	69.5745	5312.85	69.543	-4361.57	69.5745	-13847.8
	57.2099	6418.68	69.6008	29029.8	57.2256	15988.5	69.627	5296.85	69.5955	-3875.57	69.627	-13839.3
	57.2493	6425.1	69.6533	28949	57.2649	16082.1	69.6796	5282.6	69.648	-4047.57	69.6796	-13783.2
	57.2887	6430.97	69.7058	28812.6	57.3043	16256.5	69.7321	5221.1	69.7006	-4009.57	69.7321	-13768.6
	57.3281	6427.17	69.7583	28697	57.3437	16300.1	69.7846	5227.6	69.7531	-4069.57	69.7846	-13531.6
	57.3675	6432.78	69.8109	28647	57.3831	16341.7	69.8371	5212.1	69.8056	-4073.57	69.8371	-13343.9
	57.4069	6438.11	69.8634	28597.8	57.4225	16416.1	69.8897	5221.85	69.8581	-4389.57	69.8897	-13291.6
	57.4463	6442.28	69.9159	28584.6	57.4619	16381.3	69.9422	5209.85	69.9107	-4569.57	69.9422	-13433.9
	57.4857	6447.19	69.9684	28565	57.5013	16394.1	69.9947	5211.85	69.9632	-4563.57	69.9947	-13468.6
	57.5251	6446.79	70.0209	28541.8	57.5407	16309.3	70.0472	5231.1	70.0157	-4789.57	70.0472	-13484.7
	57.5645	6452.08	70.0735	28563	57.5801	16204.1	70.0997	5203.6	70.0682	-4939.57	70.0997	-13445.5
	57.6038	6456.77	70.126	28550.2	57.6195	16069.7	70.1522	5214.85	70.1207	-4831.57	70.1522	-13493.2
	57.6432	6459.26	70.1785	28546.2	57.6589	15948.9	70.2048	5207.35	70.1732	-4869.57	70.2048	-13536.2
	57.6826	6459.8	70.231	28546.2	57.6983	15862.1	70.2573	5195.6	70.2258	-4861.57	70.2573	-13630.1
	57.722	6460.88	70.2836	28537.8	57.7376	15832.5	70.3098	5180.85	70.2783	-4929.57	70.3098	-13696.2
	57.7614	6463.76	70.3361	28527.8	57.777	15777.7	70.3623	5171.6	70.3308	-4919.57	70.3623	-13716.2
	57.8008	6473.65	70.3886	28527.8	57.8164	15762.1	70.4149	5166.1	70.3833	-4945.57	70.4149	-13758.6
	57.8402	6479.93	70.4411	28533.8	57.8558	15720.1	70.4674	5189.6	70.4359	-4965.57	70.4674	-13798.6
	57.8796	6487.9	70.4936	28527.8	57.8952	15715.7	70.5199	5189.6	70.4884	-5047.57	70.5199	-13852.4
	57.919	6500.27	70.5461	28535.8	57.9346	15756.1	70.5724	5190.35	70.5409	-4953.57	70.5724	-13873.9
	57.9584	6513.5	70.5987	28517.8	57.974	15840.1	70.6249	5184.85	70.5934	-4945.57	70.6249	-13882.4
	57.9978	6524.32	70.6512	28527.8	58.0134	15810.9	70.6775	5182.85	70.6459	-4969.57	70.6775	-13894.7
	58.0371	6539.89	70.7037	28539.8	58.0528	15916.1	70.73	5176.1	70.6985	-4923.57	70.73	-13903.2
	58.0765	6548.01	70.7562	28525.8	58.0921	15978.5	70.7825	5189.35	70.751	-5029.57	70.7825	-13900.9
	58.1159	6553.9	70.8088	28537.8	58.1315	16011.7	70.835	5195.6	70.8035	-5017.57	70.835	-13885.5
	58.1553	6562.21	70.8613	28519.8	58.1709	16098.1	70.8876	5194.85	70.856	-5017.57	70.8876	-13918.6
	58.1947	6567.91	70.9138	28517.8	58.2103	16150.1	70.9401	5182.85	70.9086	-4979.57	70.9401	-13909.3
	58.2341	6577.39	70.9663	28529.8	58.2497	16159.3	70.9926	5191.6	70.9611	-5005.57	70.9926	-13883.9
	58.2735	6584.49	71.0189	28527.8	58.2891	16158.5	71.0451	5200.6	71.0136	-4977.57	71.0451	-13907.8
	58.3129	6597.27	71.0714	28525.8	58.3285	16044.1	71.0976	5211.35	71.0661	-4903.57	71.0976	-13918.6
	58.3523	6607.6	71.1239	28514.2	58.3679	16069.3	71.1501	5229.1	71.1186	-4989.57	71.1501	-13854.7
	58.3917	6614.31	71.1764	28497	58.4073	16099.3	71.2027	5286.85	71.1711	-5045.57	71.2027	-13857.8
	58.431	6627.49	71.2289	28517.8	58.4467	16120.5	71.2552	5326.1	71.2237	-4993.57	71.2552	-13854.7
	58.4704	6638.77	71.2815	28543.8	58.4861	16098.5	71.3077	5381.85	71.2762	-5003.57	71.3077	-13854.7
	58.5098	6646.22	71.334	28508.2	58.5254	16094.5	71.3602	5442.35	71.3287	-5061.57	71.3602	-13842.4
	58.5492	6655.3	71.3865	28514.2	58.5648	16016.5	71.4128	5544.85	71.3812	-5041.57	71.4128	-13754.7
	58.5886	6666.65	71.439	28529.8	58.6042	16051.3	71.4653	5629.1	71.4338	-4987.57	71.4653	-13683.2
	58.628	6670.55	71.4915	28521.8	58.6436	15964.5	71.5178	5653.35	71.4863	-5003.57	71.5178	-13743.2
	58.6674	6679.51	71.5441	28504.6	58.683	15885.3	71.5703	5673.35	71.5388	-4987.57	71.5703	-13793.9
	58.7068	6693.25	71.5966	28539.8	58.7224	15849.3	71.6228	5674.1	71.5913	-5027.57	71.6228	-13749.3
	58.7462	6708.79	71.6491	28533.8	58.7618	15833.7	71.6754	5622.85	71.6438	-5041.57	71.6754	-13813.9
	58.7856	6714.66	71.7016	28514.2	58.8012	15722.9	71.7279	5589.35	71.6964	-4975.57	71.7279	-13805.5
	58.825	6724.82	71.7541	28515.8	58.8406	15742.1	71.7804	5532.6	71.7489	-5131.57	71.7804	-13868.6
	58.8644	6733.62	71.8067	28525.8	58.88	15680.5	71.8329	5411.1	71.8014	-5067.57	71.8329	-13899.3
	58.9037	6743.66	71.8592	28527.8	58.9194	15654.5	71.8855	5382.85	71.8539	-5037.57	71.8855	-13901.6
	58.9431	6757.86	71.9117	28517.8	58.9588	15661.7	71.938	5330.6	71.9065	-5013.57	71.938	-13910.1
	58.9825	6766.68	71.9642	28525.8	58.9981	15631.3	71.9905	5292.35	71.959	-4943.57	71.9905	-13873.2
	59.0219	6774.69	72.0168	28519.8	59.0375	15582.9	72.043	5252.6	72.0115	-5043.57	72.043	-13906.2
	59.0613	6781.84	72.0693	28506.2	59.0769	15558.1	72.0955	5267.6	72.064	-4927.57	72.0955	-13859.3
	59.1007	6792.11	72.1218	28546.2	59.1163	15618.5	72.148	5249.1	72.1165	-4989.57	72.148	-13823.9
	59.1401	6801.55	72.1743	28531.8	59.1557	15620.5	72.2006	5245.6	72.169	-4979.57	72.2006	-13807.8
	59.1795	6807.83	72.2268	28527.8	59.1951	15574.9	72.2531	5255.1	72.2216	-4961.57	72.2531	-13782.4
	59.2189	6817.29	72.2793	28525.8	59.2345	15627.7	72.3056	5252.85	72.2741	-4959.57	72.3056	-13662.4
	59.2583	6824.72	72.3319	28527.8	59.2739	15585.7	72.3581	5249.6	72.3266	-4901.57	72.3581	-13570.1
	59.2976	6838.73	72.3844	28529.8	59.3133	15613.3	72.4107	5278.35	72.3791	-4891.57	72.4107	-13395.5
	59.337	6853.27	72.4369	28548.2	59.3527	15608.5	72.4632	5283.35	72.4317	-4963.57	72.4632	-13186.2
	59.3764	6861.27	72.4894	28535.8	59.392	15589.7	72.5157	5300.35	72.4842	-4871.57	72.5157	-12901.6
	59.4158	6872.19	72.542	28521.8	59.4314	15632.1	72.5682	5326.35	72.5367	-4925.57	72.5682	-12489.3
	59.4552	6887.47	72.5945	28535.8	59.4708	15661.7	72.6207	5312.85	72.5892	-5017.57	72.6207	-12568.6
	59.4946	6904.17	72.647	28515.8	59.5102	15743.7	72.6733	5330.6	72.6417	-4953.57	72.6733	-12956.2
	59.534	6914.25	72.6995	28543.8	59.5496	15709.7	72.7258	5303.1	72.6943	-4989.57	72.7258	-13185.5
	59.5734	6920.9	72.752	28519.8	59.589	15662.5	72.7783	5321.1	72.7468	-4965.57	72.7783	-13120.1
	59.6128	6930.78	72.8046	28519.8	59.6284	15625.3	72.8308	5301.1	72.7993	-5111.57	72.8308	-13302.4
	59.6522	6936.34	72.8571	28502.6	59.6678	15704.1	72.8833	5320.6	72.8518	-5007.57	72.8833	-13493.2
	59.6915	6942.21	72.9096	28531.8	59.7072	15759.7	72.9359	5312.35	72.9043	-4989.57	72.9359	-13758.6
	59.7309	6949.45	72.9621	28521.8	59.7466	15802.9	72.9884	5334.6	72.9569	-4985.57	72.9884	-13773.9
	59.7703	6951.36	73.0147	28529.8	59.786	15760.1	73.0409	5341.85	73.0094	-5039.57	73.0409	-13820.9
	59.8097	6960.42	73.0672	28514.2	59.8254	15897.7	73.0934	5349.35	73.0619	-5111.57	73.0934	-13843.9
	59.8491	6960.26	73.1197	28519.8	59.8647	16133.7	73.146	5320.35	73.1144	-4955.57	73.146	-13871.6
	59.8885	6964.16	73.1722	28517.8	59.9041	16177.3	73.1985	5318.6	73.167	-5025.57	73.1985	-13883.2
	59.9279	6960.11	73.2247	28512.2	59.9435	16282.9	73.251	5284.35	73.2195	-5015.57	73.251	-13905.5
	59.9673	6956.2	73.2773	28519.8	59.9829	16450.9	73.3035	5256.1	73.272	-5049.57	73.3035	-13900.9
	60.0067	6954.89	73.3298	28512.2	60.0223	16693.3	73.356	5252.6	73.3245	-5039.57	73.356	-13891.6
	60.0461	6949.51	73.3823	28523.8	60.0617	16744.9	73.4086	5219.85	73.377	-5035.57	73.4086	-13877
	60.0855	6943.79	73.4348	28521.8	60.1011	16919.7	73.4611	5207.85	73.4296	-5015.57	73.4611	-13916.2
	60.1249	6940.64	73.4873	28523.8	60.1405	16979.7	73.5136	5196.35	73.4821	-4955.57	73.5136	-13930.1
	60.1642	6930.12	73.5399	28529.8	60.1799	16999.3	73.5661	5177.85	73.5346	-5023.57	73.5661	-13912.4
	60.2036	6916.09	73.5924	28508.2	60.2193	17011.3	73.6187	5198.35	73.5871	-5107.57	73.6187	-13913.9
	60.243	6911.15	73.6449	28531.8	60.2587	16924.9	73.6712	5147.1	73.6397	-4871.57	73.6712	-13878.6
	60.2824	6901.04	73.6974	28527.8	60.298	16876.1	73.7237	5172.1	73.6922	-5119.57	73.7237	-13869.3
	60.3218	6885.92	73.7499	28521.8	60.3374	16680.5	73.7762	5183.1	73.7447	-5117.57	73.7762	-13880.9
	60.3612	6864.82	73.8025	28543.8	60.3768	16585.3	73.8287	5162.35	73.7972	-4891.57	73.8287	-13883.2
	60.4006	6849.14	73.855	28531.8	60.4162	16500.1	73.8812	5176.6	73.8497	-5085.57	73.8812	-13859.3
	60.44	6827.15	73.9075	28521.8	60.4556	16308.5	73.9338	5194.35	73.9022	-4991.57	73.9338	-13873.2
	60.4794	6812.14	73.96	28510.2	60.495	16250.5	73.9863	5202.1	73.9548	-4969.57	73.9863	-13839.3
	60.5188	6796.11	74.0126	28517.8	60.5344	16104.5	74.0388	5165.85	74.0073	-4995.57	74.0388	-13783.9
	60.5581	6775.32	74.0651	28535.8	60.5738	16017.3	74.0913	5165.35	74.0598	-4973.57	74.0913	-13743.9
	60.5975	6757.9	74.1176	28514.2	60.6132	15922.5	74.1439	5156.1	74.1123	-5029.57	74.1439	-13688.6
	60.6369	6738.55	74.1701	28529.8	60.6526	15815.7	74.1964	5154.1	74.1649	-4985.57	74.1964	-13705.5
	60.6763	6718.53	74.2226	28529.8	60.6919	15798.1	74.2489	5142.35	74.2174	-5017.57	74.2489	-13600.9
	60.7157	6695.75	74.2752	28529.8	60.7313	15803.7	74.3014	5160.35	74.2699	-5109.57	74.3014	-13380.9
	60.7551	6678.83	74.3277	28525.8	60.7707	15702.5	74.3539	5136.35	74.3224	-4995.57	74.3539	-13054.7
	60.7945	6664.64	74.3802	28527.8	60.8101	15710.9	74.4065	5136.6	74.3749	-5061.57	74.4065	-12920.9
	60.8339	6647.38	74.4327	28535.8	60.8495	15718.9	74.459	5129.1	74.4275	-4953.57	74.459	-13117.8
	60.8733	6633.67	74.4852	28535.8	60.8889	15695.7	74.5115	5172.6	74.48	-4959.57	74.5115	-13353.9
	60.9127	6618.98	74.5378	28531.8	60.9283	15630.9	74.564	5132.1	74.5325	-4981.57	74.564	-13407.8
	60.9521	6603.02	74.5903	28537.8	60.9677	15677.7	74.6166	5169.35	74.585	-4929.57	74.6166	-13320.9
	60.9915	6594.95	74.6428	28523.8	61.0071	15602.9	74.6691	5153.1	74.6376	-4933.57	74.6691	-13540.9
	61.0308	6580.07	74.6953	28521.8	61.0465	15697.3	74.7216	5170.6	74.6901	-4941.57	74.7216	-13673.2
	61.0702	6564.81	74.7478	28519.8	61.0859	15670.9	74.7741	5197.6	74.7426	-4901.57	74.7741	-13783.9
	61.1096	6551.51	74.8004	28502.6	61.1253	15720.9	74.8266	5202.6	74.7951	-5013.57	74.8266	-13840.1
	61.149	6533.9	74.8529	28537.8	61.1646	15711.3	74.8791	5206.35	74.8476	-4915.57	74.8791	-13869.3
	61.1884	6523.13	74.9054	28543.8	61.204	15807.7	74.9317	5262.6	74.9001	-4907.57	74.9317	-13867.8
	61.2278	6505.57	74.9579	28521.8	61.2434	15841.7	74.9842	5257.85	74.9527	-4869.57	74.9842	-13841.6
	61.2672	6491.43	75.0105	28527.8	61.2828	15862.9	75.0367	5301.1	75.0052	-4885.57	75.0367	-13867
	61.3066	6474.33	75.063	28523.8	61.3222	15921.7	75.0892	5314.1	75.0577	-4863.57	75.0892	-13886.2
	61.346	6463.41	75.1155	28533.8	61.3616	16008.5	75.1418	5336.85	75.1102	-5033.57	75.1418	-13872.4
	61.3854	6453.17	75.168	28537.8	61.401	16051.7	75.1943	5322.6	75.1628	-4961.57	75.1943	-13843.2
	61.4248	6438.1	75.2205	28523.8	61.4404	16164.9	75.2468	5305.6	75.2153	-4905.57	75.2468	-13841.6
	61.4641	6427.06	75.2731	28535.8	61.4798	16196.1	75.2993	5293.6	75.2678	-5011.57	75.2993	-13805.5
	61.5035	6413.53	75.3256	28539.8	61.5192	16188.5	75.3518	5302.35	75.3203	-4945.57	75.3518	-13757
	61.5429	6405.39	75.3781	28510.2	61.5585	16193.7	75.4044	5285.6	75.3728	-4973.57	75.4044	-13700.9
	61.5823	6394.49	75.4306	28531.8	61.5979	16012.9	75.4569	5329.6	75.4254	-5003.57	75.4569	-13498.6
	61.6217	6388.37	75.4831	28531.8	61.6373	16038.1	75.5094	5371.85	75.4779	-5051.57	75.5094	-13377.8
	61.6611	6382.94	75.5357	28546.2	61.6767	16030.9	75.5619	5423.35	75.5304	-5005.57	75.5619	-12942.4
	61.7005	6376.88	75.5882	28537.8	61.7161	15930.9	75.6145	5462.6	75.5829	-5031.57	75.6145	-12375.5
	61.7399	6372.02	75.6407	28554.2	61.7555	15904.9	75.667	5493.1	75.6355	-4945.57	75.667	-12166.2
	61.7793	6370.02	75.6932	28548.2	61.7949	15894.5	75.7195	5503.1	75.688	-5061.57	75.7195	-12650.9
	61.8187	6364.78	75.7458	28539.8	61.8343	15873.7	75.772	5500.1	75.7405	-4927.57	75.772	-12989.3
	61.858	6358.42	75.7983	28546.2	61.8737	15823.3	75.8245	5458.85	75.793	-5001.57	75.8245	-12849.3
	61.8974	6355.36	75.8508	28543.8	61.9131	15899.7	75.877	5451.6	75.8455	-4979.57	75.877	-12954.7
	61.9368	6347.46	75.9033	28541.8	61.9525	15963.7	75.9296	5450.35	75.898	-4901.57	75.9296	-13173.2
	61.9762	6342.98	75.9558	28543.8	61.9918	15992.1	75.9821	5355.85	75.9506	-4805.57	75.9821	-13545.5
	62.0156	6342.83	76.0083	28563	62.0312	16051.3	76.0346	5328.85	76.0031	-4925.57	76.0346	-13746.2
	62.055	6348.17	76.0609	28586.6	62.0706	16088.5	76.0871	5280.6	76.0556	-5041.57	76.0871	-13723.9
	62.0944	6345.07	76.1134	28584.6	62.11	16262.5	76.1397	5246.35	76.1081	-4851.57	76.1397	-13812.4
	62.1338	6342.87	76.1659	28609.4	62.1494	16164.1	76.1922	5219.6	76.1607	-4933.57	76.1922	-13835.5
	62.1732	6345.36	76.2184	28613.8	62.1888	16276.5	76.2447	5215.1	76.2132	-5005.57	76.2447	-13786.2
	62.2126	6346.6	76.271	28644.6	62.2282	16240.9	76.2972	5201.6	76.2657	-4845.57	76.2972	-13813.2
	62.252	6347.57	76.3235	28681.8	62.2676	16228.5	76.3497	5188.85	76.3182	-4693.57	76.3497	-13820.9
	62.2914	6352.18	76.376	28750.2	62.307	16066.9	76.4023	5197.1	76.3707	-4669.57	76.4023	-13802.4
	62.3307	6353.54	76.4285	28845.4	62.3464	16068.1	76.4548	5182.35	76.4233	-4739.57	76.4548	-13696.2
	62.3701	6355.49	76.481	28932.6	62.3858	16005.7	76.5073	5188.6	76.4758	-4833.57	76.5073	-13495.5
	62.4095	6356.98	76.5336	29126.2	62.4252	15841.3	76.5598	5196.6	76.5283	-4835.57	76.5598	-13342.4
	62.4489	6359.82	76.5861	29390.6	62.4645	15876.1	76.6124	5214.1	76.5808	-4853.57	76.6124	-13318.6
	62.4883	6358	76.6386	29710.2	62.5039	15880.9	76.6649	5227.6	76.6333	-4871.57	76.6649	-13517.8
	62.5277	6355.91	76.6911	29995.8	62.5433	15833.7	76.7174	5251.85	76.6859	-4963.57	76.7174	-13555.5
	62.5671	6353.15	76.7437	30080.6	62.5827	15824.5	76.7699	5265.35	76.7384	-5053.57	76.7699	-13620.1
	62.6065	6348.19	76.7962	29812.6	62.6221	15778.1	76.8224	5308.1	76.7909	-4991.57	76.8224	-13612.4
	62.6459	6348.95	76.8487	29644.2	62.6615	15786.5	76.875	5323.1	76.8434	-5011.57	76.875	-13754.7
	62.6853	6339.99	76.9012	29547.8	62.7009	15837.3	76.9275	5361.1	76.896	-4899.57	76.9275	-13810.9
	62.7246	6331.61	76.9537	29455	62.7403	15906.1	76.98	5322.1	76.9485	-4991.57	76.98	-13868.6
	62.764	6325.18	77.0062	29251.8	62.7797	15960.9	77.0325	5323.6	77.001	-5045.57	77.0325	-13873.2
	62.8034	6317.53	77.0588	29023	62.8191	16074.5	77.085	5336.1	77.0535	-5083.57	77.085	-13869.3
	62.8428	6311.03	77.1113	28869.8	62.8584	16192.1	77.1376	5312.85	77.106	-5081.57	77.1376	-13894.7
	62.8822	6304.16	77.1638	28767	62.8978	16299.7	77.1901	5274.35	77.1586	-4931.57	77.1901	-13890.9
	62.9216	6303.39	77.2163	28699.8	62.9372	16520.1	77.2426	5255.35	77.2111	-4995.57	77.2426	-13900.1
	62.961	6296.2	77.2689	28647	62.9766	16673.3	77.2951	5232.1	77.2636	-4895.57	77.2951	-13893.9
	63.0004	6290.15	77.3214	28604.6	63.016	16754.1	77.3477	5228.35	77.3161	-4973.57	77.3477	-13861.6
	63.0398	6282.16	77.3739	28604.6	63.0554	16635.3	77.4002	5223.85	77.3687	-4985.57	77.4002	-13837
	63.0792	6277.91	77.4264	28589	63.0948	16597.7	77.4527	5201.6	77.4212	-5045.57	77.4527	-13849.3
	63.1186	6272.42	77.4789	28582.2	63.1342	16541.7	77.5052	5236.1	77.4737	-4999.57	77.5052	-13783.9
	63.1579	6265.18	77.5315	28552.2	63.1736	16308.5	77.5577	5227.1	77.5262	-4941.57	77.5577	-13697
	63.1973	6262.61	77.584	28589	63.213	16175.7	77.6102	5241.1	77.5787	-4981.57	77.6102	-13602.4
	63.2367	6258.05	77.6365	28560.6	63.2524	16154.1	77.6628	5268.1	77.6312	-5023.57	77.6628	-13459.3
	63.2761	6250.02	77.689	28569.4	63.2918	15960.9	77.7153	5288.1	77.6838	-5005.57	77.7153	-13510.1
	63.3155	6243.85	77.7416	28556.6	63.3311	15866.5	77.7678	5282.6	77.7363	-4973.57	77.7678	-13688.6
	63.3549	6235.65	77.7941	28550.2	63.3705	15767.3	77.8203	5300.1	77.7888	-5093.57	77.8203	-13672.4
	63.3943	6223.03	77.8466	28554.2	63.4099	15753.7	77.8729	5311.6	77.8413	-5049.57	77.8729	-13688.6
	63.4337	6217.17	77.8991	28546.2	63.4493	15708.1	77.9254	5350.35	77.8939	-4945.57	77.9254	-13695.5
	63.4731	6214.64	77.9516	28560.6	63.4887	15651.3	77.9779	5337.6	77.9464	-4979.57	77.9779	-13768.6
	63.5125	6203.49	78.0041	28550.2	63.5281	15674.5	78.0304	5313.6	77.9989	-5039.57	78.0304	-13833.2
	63.5519	6200.77	78.0567	28563	63.5675	15621.3	78.0829	5324.85	78.0514	-4983.57	78.0829	-13797.8
	63.5913	6198.62	78.1092	28535.8	63.6069	15582.5	78.1355	5306.1	78.1039	-5155.57	78.1355	-13872.4
	63.6306	6198.62	78.1617	28563	63.6463	15540.1	78.188	5312.35	78.1565	-5073.57	78.188	-13874.7
	63.67	6192.32	78.2142	28535.8	63.6857	15531.7	78.2405	5312.85	78.209	-5053.57	78.2405	-13820.9
	63.7094	6189.97	78.2668	28554.2	63.7251	15513.7	78.293	5283.1	78.2615	-4965.57	78.293	-13862.4
	63.7488	6186.8	78.3193	28554.2	63.7644	15576.1	78.3456	5288.1	78.314	-5033.57	78.3456	-13742.4
	63.7882	6186.02	78.3718	28567	63.8038	15585.3	78.3981	5288.35	78.3666	-5059.57	78.3981	-13696.2
	63.8276	6179.48	78.4243	28554.2	63.8432	15556.5	78.4506	5293.85	78.4191	-4943.57	78.4506	-13372.4
	63.867	6174.04	78.4768	28573.4	63.8826	15618.5	78.5031	5291.1	78.4716	-4861.57	78.5031	-13180.9
	63.9064	6167.55	78.5294	28591	63.922	15610.9	78.5556	5261.1	78.5241	-5047.57	78.5556	-13233.2
	63.9458	6161.96	78.5819	28604.6	63.9614	15572.9	78.6081	5262.1	78.5766	-5003.57	78.6081	-13513.2
	63.9852	6154.33	78.6344	28591	64.0008	15627.3	78.6607	5259.35	78.6291	-4977.57	78.6607	-13571.6
	64.0246	6149.25	78.6869	28651.8	64.0402	15636.9	78.7132	5253.35	78.6817	-5075.57	78.7132	-13534.7
	64.0639	6146.21	78.7395	28642.2	64.0796	15667.3	78.7657	5226.1	78.7342	-4895.57	78.7657	-13509.3
	64.1033	6143.51	78.792	28723.4	64.1189	15672.1	78.8182	5213.6	78.7867	-5099.57	78.8182	-13630.9
	64.1427	6140.65	78.8445	28769.8	64.1583	15666.9	78.8708	5219.1	78.8392	-4971.57	78.8708	-13774.7
	64.1821	6138.66	78.897	28881.8	64.1977	15706.9	78.9233	5210.85	78.8918	-5017.57	78.9233	-13847
	64.2215	6133.22	78.9495	29075.4	64.2371	15711.3	78.9758	5204.35	78.9443	-4883.57	78.9758	-13886.2
	64.2609	6128.05	79.0021	29255.8	64.2765	15760.1	79.0283	5215.6	78.9968	-4985.57	79.0283	-13867
	64.3003	6128.92	79.0546	29525.4	64.3159	15804.9	79.0808	5225.85	79.0493	-5011.57	79.0808	-13906.2
	64.3397	6126.59	79.1071	29534.2	64.3553	15844.9	79.1334	5257.6	79.1018	-5015.57	79.1334	-13920.1
	64.3791	6127.49	79.1596	29429	64.3947	15764.9	79.1859	5243.1	79.1544	-4985.57	79.1859	-13910.9
	64.4185	6125.97	79.2121	29236.2	64.4341	15810.1	79.2384	5264.1	79.2069	-4851.57	79.2384	-13883.9
	64.4578	6119.63	79.2647	29209	64.4735	15906.1	79.2909	5308.1	79.2594	-4871.57	79.2909	-13943.2
	64.4972	6115.3	79.3172	29141	64.5129	15856.5	79.3435	5338.6	79.3119	-4973.57	79.3435	-13937
	64.5366	6110.82	79.3697	29057.8	64.5523	15763.7	79.396	5350.6	79.3645	-5033.57	79.396	-13897.8
	64.576	6109.5	79.4222	28907	64.5916	15738.5	79.4485	5401.85	79.417	-4987.57	79.4485	-13949.3
	64.6154	6106.59	79.4748	28775.4	64.631	15809.7	79.501	5391.35	79.4695	-5009.57	79.501	-13954.7
	64.6548	6103.71	79.5273	28689.4	64.6704	15763.7	79.5535	5362.1	79.522	-4939.57	79.5535	-13917.8
	64.6942	6098.49	79.5798	28637.4	64.7098	15744.5	79.606	5339.35	79.5745	-4927.57	79.606	-13921.6
	64.7336	6095.14	79.6323	28602.6	64.7492	15679.3	79.6586	5342.35	79.627	-4965.57	79.6586	-13930.1
	64.773	6095.35	79.6848	28586.6	64.7886	15647.7	79.7111	5306.85	79.6796	-5071.57	79.7111	-13947
	64.8124	6093.31	79.7374	28569.4	64.828	15658.9	79.7636	5266.6	79.7321	-4963.57	79.7636	-13940.1
	64.8518	6093.81	79.7899	28560.6	64.8674	15609.3	79.8161	5257.1	79.7846	-4819.57	79.8161	-13894.7
	64.8911	6094.8	79.8424	28558.6	64.9068	15604.9	79.8687	5252.1	79.8371	-4901.57	79.8687	-13919.3
	64.9305	6094.92	79.8949	28558.6	64.9462	15594.5	79.9212	5212.6	79.8897	-4979.57	79.9212	-13920.1
	64.9699	6096.74	79.9474	28550.2	64.9856	15613.3	79.9737	5184.1	79.9422	-4913.57	79.9737	-13902.4
	65.0093	6103.75	80	28535.8	65.0249	15585.3	80.0262	5189.1	79.9947	-5029.57	80.0262	-13975.5
	65.0487	6105.58			65.0643	15542.9			80.0472	-5081.57
	65.0881	6103.64			65.1037	15534.1
	65.1275	6108.96			65.1431	15547.7
	65.1669	6112.63			65.1825	15607.3
	65.2063	6113.88			65.2219	15675.7
	65.2457	6106.81			65.2613	15700.9
	65.2851	6105.16			65.3007	15641.7
	65.3244	6103.22			65.3401	15713.3
	65.3638	6103.56			65.3795	15711.7
	65.4032	6102.7			65.4189	15736.5
	65.4426	6097.69			65.4582	15762.1
	65.482	6094.18			65.4976	15842.5
	65.5214	6089.72			65.537	15825.3
	65.5608	6088.21			65.5764	15904.9
	65.6002	6086.92			65.6158	15979.3
	65.6396	6082.93			65.6552	16088.9
	65.679	6077.16			65.6946	16171.7
	65.7184	6075.65			65.734	16196.9
	65.7578	6073.36			65.7734	16242.5
	65.7971	6072.41			65.8128	16385.3
	65.8365	6075.57			65.8521	16377.3
	65.8759	6065.04			65.8915	16284.5
	65.9153	6053.9			65.9309	16358.9
	65.9547	6048.16			65.9703	16337.7
	65.9941	6040.33			66.0097	16230.9
	66.0335	6029.24			66.0491	16148.5
	66.0729	6027.03			66.0885	16110.5
	66.1123	6023.56			66.1279	15974.9
	66.1517	6018.79			66.1673	15947.3
	66.191	6012.63			66.2067	15890.9
	66.2304	6003.97			66.2461	15807.3
	66.2698	6002.04			66.2854	15794.5
	66.3092	6003			66.3248	15752.1
	66.3486	6007.87			66.3642	15708.5
	66.388	6008.16			66.4036	15696.9
	66.4274	6012.33			66.443	15597.3
	66.4668	6010.97			66.4824	15613.7
	66.5062	6012.22			66.5218	15598.1
	66.5456	6017.09			66.5612	15539.3
	66.585	6015.89			66.6006	15561.3
	66.6243	6015.14			66.64	15527.7
	66.6637	6019.29			66.6794	15559.3
	66.7031	6021.72			66.7188	15528.9
	66.7425	6019.11			66.7581	15522.5
	66.7819	6021.37			66.7975	15556.9
	66.8213	6018.67			66.8369	15547.3
	66.8607	6020.47			66.8763	15454.9
	66.9001	6023.61			66.9157	15547.7
	66.9395	6026.23			66.9551	15524.9
	66.9789	6019.9			66.9945	15554.9
	67.0182	6015.28			67.0339	15460.1
	67.0576	6015.34			67.0733	15472.9
	67.097	6013.8			67.1127	15491.3
	67.1364	6009.32			67.1521	15519.3
	67.1758	6006.15			67.1914	15511.3
	67.2152	6004.76			67.2308	15522.5
	67.2546	6003.71			67.2702	15500.1
	67.294	6006.35			67.3096	15509.3
	67.3334	6009.19			67.349	15530.5
	67.3728	6005.52			67.3884	15515.7
	67.4122	6001.17			67.4278	15481.7
	67.4515	5994.45			67.4672	15455.3
	67.4909	5995.88			67.5066	15540.1
	67.5303	5998.05			67.546	15497.7
	67.5697	6000.48			67.5854	15532.5
	67.6091	6001.44			67.6247	15509.7
	67.6485	6002.35			67.6641	15524.9
	67.6879	6002.64			67.7035	15548.1
	67.7273	6005.34			67.7429	15502.9
	67.7667	6005.32			67.7823	15450.1
	67.8061	6002.92			67.8217	15476.5
	67.8455	6012.05			67.8611	15494.1
	67.8849	6013.1			67.9005	15511.7
	67.9242	6015.89			67.9399	15526.9
	67.9636	6015.34			67.9793	15542.1
	68.003	6014.24			68.0186	15511.7
	68.0424	6011.54			68.058	15482.5
	68.0818	6010.4			68.0974	15486.9
	68.1212	6010.97			68.1368	15528.9
	68.1606	6009.66			68.1762	15450.5
	68.2	6013.58			68.2156	15516.1
	68.2394	6015.41			68.255	15470.5
	68.2788	6014.4			68.2944	15488.5
	68.3182	6014.91			68.3338	15551.7
	68.3575	6015.61			68.3732	15494.5
	68.3969	6011.4			68.4126	15499.7
	68.4363	6011.94			68.4519	15483.3
	68.4757	6011.68			68.4913	15500.5
	68.5151	6012			68.5307	15508.1
	68.5545	6008.05			68.5701	15540.9
	68.5939	6007.8			68.6095	15579.3
	68.6333	6002.84			68.6489	15508.9
	68.6727	5998.03			68.6883	15560.9
	68.7121	5994.92			68.7277	15550.5
	68.7515	5998.6			68.7671	15549.3
	68.7908	5998.99			68.8065	15521.3
	68.8302	5999.22			68.8459	15570.5
	68.8696	6002.34			68.8852	15562.1
	68.909	6001.61			68.9246	15584.9
	68.9484	5997.57			68.964	15620.9
	68.9878	5999.62			69.0034	15646.1
	69.0272	6000.41			69.0428	15693.7
	69.0666	5997.45			69.0822	15693.7
	69.106	5994.33			69.1216	15717.3
	69.1454	5995.11			69.161	15711.7
	69.1847	5992.93			69.2004	15742.1
	69.2241	5988.1			69.2398	15731.7
	69.2635	5984.79			69.2792	15710.5
	69.3029	5983.82			69.3186	15708.1
	69.3423	5978.32			69.3579	15660.1
	69.3817	5975.28			69.3973	15680.9
	69.4211	5974.6			69.4367	15665.3
	69.4605	5967.29			69.4761	15601.3
	69.4999	5967.35			69.5155	15580.5
	69.5393	5960.75			69.5549	15553.3
	69.5787	5957.54			69.5943	15562.9
	69.618	5952.87			69.6337	15538.9
	69.6574	5954.26			69.6731	15575.3
	69.6968	5958.55			69.7125	15616.9
	69.7362	5958.02			69.7519	15598.9
	69.7756	5960.85			69.7912	15599.7
	69.815	5961.06			69.8306	15534.9
	69.8544	5959.66			69.87	15529.3
	69.8938	5961.55			69.9094	15559.3
	69.9332	5962.65			69.9488	15535.7
	69.9726	5959.41			69.9882	15577.7
	70.012	5960.47			70.0276	15616.5
	70.0513	5961.61			70.067	15560.9
	70.0907	5964.38			70.1064	15563.3
	70.1301	5963.41			70.1458	15588.9
	70.1695	5967.24			70.1851	15570.1
	70.2089	5967.31			70.2245	15534.1
	70.2483	5971.77			70.2639	15575.7
	70.2877	5977.33			70.3033	15532.9
	70.3271	5978.93			70.3427	15586.9
	70.3665	5979.77			70.3821	15572.9
	70.4059	5981.52			70.4215	15581.3
	70.4453	5981.1			70.4609	15570.1
	70.4847	5982.68			70.5003	15595.7
	70.524	5981.87			70.5397	15544.1
	70.5634	5980.22			70.579	15569.7
	70.6028	5978.12			70.6184	15594.1
	70.6422	5975.47			70.6578	15607.7
	70.6816	5971.61			70.6972	15536.1
	70.721	5969.3			70.7366	15570.1
	70.7604	5970.65			70.776	15537.3
	70.7998	5964.36			70.8154	15585.3
	70.8392	5962.85			70.8548	15605.3
	70.8786	5965.08			70.8942	15530.5
	70.918	5959.6			70.9336	15631.7
	70.9573	5954.87			70.973	15677.3
	70.9967	5951.3			71.0123	15632.9
	71.0361	5947.86			71.0517	15704.1
	71.0755	5944.91			71.0911	15727.3
	71.1149	5944.29			71.1305	15784.9
	71.1543	5946.24			71.1699	15829.3
	71.1937	5941.89			71.2093	15924.1
	71.2331	5941.25			71.2487	15994.1
	71.2725	5942.59			71.2881	15983.7
	71.3119	5938.7			71.3275	16027.3
	71.3512	5944.64			71.3669	16148.1
	71.3906	5943.55			71.4063	16054.9
	71.43	5942.42			71.4457	16041.3
	71.4694	5941.41			71.485	15936.1
	71.5088	5943.88			71.5244	15923.3
	71.5482	5944.21			71.5638	15904.5
	71.5876	5949.56			71.6032	15841.7
	71.627	5950.96			71.6426	15818.5
	71.6664	5957.31			71.682	15806.1
	71.7058	5960.03			71.7214	15711.3
	71.7451	5962.49			71.7608	15703.3
	71.7845	5963.79			71.8002	15666.1
	71.8239	5970.98			71.8396	15688.5
	71.8633	5972.77			71.879	15705.7
	71.9027	5973.99			71.9183	15695.3
	71.9421	5980.69			71.9577	15616.1
	71.9815	5982.04			71.9971	15649.3
	72.0209	5983.14			72.0365	15666.5
	72.0603	5986.43			72.0759	15650.1
	72.0997	5988.77			72.1153	15632.9
	72.1391	5986.87			72.1547	15714.9
	72.1784	5990.48			72.1941	15676.5
	72.2178	5986.54			72.2335	15609.7
	72.2572	5982.65			72.2729	15633.7
	72.2966	5982.5			72.3123	15740.9
	72.336	5985.83			72.3516	15708.9
	72.3754	5983.81			72.391	15749.3
	72.4148	5985.56			72.4304	15708.1
	72.4542	5985.46			72.4698	15680.1
	72.4936	5983.85			72.5092	15695.7
	72.533	5982.71			72.5486	15696.1
	72.5724	5983.75			72.588	15714.5
	72.6118	5982.8			72.6274	15767.3
	72.6511	5978.76			72.6668	15730.5
	72.6905	5981.62			72.7062	15772.9
	72.7299	5978.31			72.7455	15718.5
	72.7693	5973.58			72.7849	15694.9
	72.8087	5975.32			72.8243	15734.1
	72.8481	5980.23			72.8637	15702.1
	72.8875	5977.08			72.9031	15693.7
	72.9269	5977.66			72.9425	15660.9
	72.9663	5977.35			72.9819	15669.3
	73.0057	5973.14			73.0213	15661.3
	73.0451	5974.02			73.0607	15703.7
	73.0844	5979.07			73.1001	15633.3
	73.1238	5976.4			73.1395	15614.1
	73.1632	5972.71			73.1788	15579.7
	73.2026	5973.74			73.2182	15582.1
	73.242	5978.19			73.2576	15614.5
	73.2814	5981.52			73.297	15516.9
	73.3208	5982.38			73.3364	15548.9
	73.3602	5989.18			73.3758	15518.5
	73.3996	5988.65			73.4152	15548.9
	73.439	5987.23			73.4546	15572.1
	73.4784	5989.75			73.494	15556.9
	73.5177	5992.22			73.5334	15585.3
	73.5571	5990.66			73.5728	15570.1
	73.5965	5990.89			73.6121	15572.1
	73.6359	5992.4			73.6515	15577.3
	73.6753	5993.24			73.6909	15582.9
	73.7147	5992.21			73.7303	15584.9
	73.7541	5992.91			73.7697	15584.9
	73.7935	5993.71			73.8091	15534.5
	73.8329	5997.54			73.8485	15558.5
	73.8723	6003.39			73.8879	15556.5
	73.9116	6010.93			73.9273	15576.9
	73.951	6014.74			73.9667	15554.9
	73.9904	6014.31			74.0061	15600.1
	74.0298	6017.6			74.0455	15575.3
	74.0692	6019.91			74.0848	15479.3
	74.1086	6017.03			74.1242	15569.3
	74.148	6019.47			74.1636	15510.1
	74.1874	6020.81			74.203	15521.7
	74.2268	6021.54			74.2424	15535.3
	74.2662	6021.24			74.2818	15566.1
	74.3056	6019.61			74.3212	15516.1
	74.3449	6022.78			74.3606	15483.3
	74.3843	6024.07			74.4	15574.5
	74.4237	6024.96			74.4394	15576.5
	74.4631	6019.07			74.4788	15550.1
	74.5025	6018.31			74.5181	15576.9
	74.5419	6021.07			74.5575	15545.3
	74.5813	6017.97			74.5969	15603.3
	74.6207	6017.37			74.6363	15664.9
	74.6601	6014.07			74.6757	15656.1
	74.6995	6012.5			74.7151	15724.1
	74.7389	6011.68			74.7545	15693.7
	74.7782	6009.88			74.7939	15717.3
	74.8176	6006.45			74.8333	15743.3
	74.857	6002.65			74.8727	15706.1
	74.8964	5998.93			74.912	15770.9
	74.9358	5996.82			74.9514	15818.9
	74.9752	5989.35			74.9908	15713.3
	75.0146	5988.55			75.0302	15760.9
	75.054	5984.29			75.0696	15666.9
	75.0934	5978.88			75.109	15750.1
	75.1328	5977.03			75.1484	15773.7
	75.1722	5974.79			75.1878	15773.3
	75.2116	5971.91			75.2272	15784.1
	75.2509	5967.62			75.2666	15862.9
	75.2903	5966.1			75.306	15902.1
	75.3297	5964.48			75.3453	15924.1
	75.3691	5966.39			75.3847	15998.1
	75.4085	5962.61			75.4241	15991.7
	75.4479	5960.44			75.4635	15930.5
	75.4873	5959.27			75.5029	15967.7
	75.5267	5951.78			75.5423	15924.1
	75.5661	5949.46			75.5817	15870.9
	75.6055	5953.71			75.6211	15883.7
	75.6449	5950.9			75.6605	15810.1
	75.6842	5950.94			75.6999	15825.3
	75.7236	5955.11			75.7392	15724.9
	75.763	5953.3			75.7786	15732.9
	75.8024	5952.53			75.818	15690.9
	75.8418	5949.29			75.8574	15676.1
	75.8812	5952.3			75.8968	15606.5
	75.9206	5953.45			75.9362	15630.1
	75.96	5955.59			75.9756	15576.1
	75.9994	5958.43			76.015	15586.9
	76.0388	5954.77			76.0544	15626.5
	76.0781	5958.34			76.0938	15576.9
	76.1175	5958.07			76.1332	15598.9
	76.1569	5957.23			76.1726	15579.3
	76.1963	5957.45			76.2119	15592.5
	76.2357	5958.09			76.2513	15534.1
	76.2751	5964.83			76.2907	15623.7
	76.3145	5963.99			76.3301	15658.9
	76.3539	5958.94			76.3695	15609.3
	76.3933	5962.27			76.4089	15616.1
	76.4327	5964.73			76.4483	15632.1
	76.4721	5968.86			76.4877	15640.9
	76.5114	5970.03			76.5271	15674.1
	76.5508	5970.21			76.5665	15733.3
	76.5902	5973.26			76.6059	15716.1
	76.6296	5969.32			76.6452	15710.5
	76.669	5971.23			76.6846	15796.1
	76.7084	5971.56			76.724	15746.1
	76.7478	5969.97			76.7634	15761.3
	76.7872	5972.89			76.8028	15748.9
	76.8266	5972.8			76.8422	15673.7
	76.866	5976.21			76.8816	15739.7
	76.9054	5974.13			76.921	15676.9
	76.9447	5972.43			76.9604	15655.3
	76.9841	5967.79			76.9998	15684.5
	77.0235	5963.74			77.0392	15602.1
	77.0629	5969.38			77.0785	15620.1
	77.1023	5961.55			77.1179	15595.7
	77.1417	5963.52			77.1573	15577.3
	77.1811	5961.15			77.1967	15640.5
	77.2205	5959.16			77.2361	15647.7
	77.2599	5959.43			77.2755	15617.3
	77.2993	5960.02			77.3149	15631.3
	77.3387	5957.06			77.3543	15587.3
	77.3781	5956.75			77.3937	15654.1
	77.4174	5954.06			77.4331	15604.5
	77.4568	5957.38			77.4724	15671.3
	77.4962	5958.99			77.5118	15650.9
	77.5356	5960.79			77.5512	15706.9
	77.575	5960.37			77.5906	15671.3
	77.6144	5959.04			77.63	15682.1
	77.6538	5959.45			77.6694	15703.3
	77.6932	5961.34			77.7088	15686.9
	77.7326	5966.15			77.7482	15698.9
	77.772	5965.24			77.7876	15720.1
	77.8113	5965.38			77.827	15671.7
	77.8507	5970.26			77.8664	15706.9
	77.8901	5968.11			77.9057	15653.7
	77.9295	5967.42			77.9451	15664.5
	77.9689	5971.5			77.9845	15703.7
	78.0083	5972.25			78.0239	15699.3
	78.0477	5974.92			78.0633	15650.5
	78.0871	5975.14			78.1027	15664.1
	78.1265	5973.63			78.1421	15690.1
	78.1659	5975.02			78.1815	15649.3
	78.2053	5972.56			78.2209	15671.3
	78.2446	5976.02			78.2603	15620.5
	78.284	5980.63			78.2997	15580.1
	78.3234	5983.83			78.3391	15614.5
	78.3628	5985.61			78.3784	15621.3
	78.4022	5985.57			78.4178	15653.3
	78.4416	5984.87			78.4572	15566.1
	78.481	5979.02			78.4966	15620.9
	78.5204	5979.92			78.536	15664.5
	78.5598	5980.4			78.5754	15602.5
	78.5992	5981.42			78.6148	15618.1
	78.6385	5986.24			78.6542	15630.5
	78.6779	5981.01			78.6936	15638.9
	78.7173	5985.99			78.733	15605.3
	78.7567	5984.43			78.7724	15627.7
	78.7961	5983.9			78.8117	15579.3
	78.8355	5983.69			78.8511	15700.9
	78.8749	5982.33			78.8905	15732.9
	78.9143	5979.31			78.9299	15725.7
	78.9537	5980.25			78.9693	15730.9
	78.9931	5980.44			79.0087	15697.3
	79.0325	5980.94			79.0481	15770.5
	79.0718	5981.2			79.0875	15849.3
	79.1112	5980.46			79.1269	15784.1
	79.1506	5984.64			79.1663	15826.9
	79.19	5984.7			79.2057	15746.9
	79.2294	5986.11			79.245	15773.3
	79.2688	5986.42			79.2844	15682.1
	79.3082	5986.77			79.3238	15712.5
	79.3476	5987.16			79.3632	15704.1
	79.387	5987.61			79.4026	15748.9
	79.4264	5988.13			79.442	15728.5
	79.4658	5988.72			79.4814	15652.9
	79.5052	5989.39			79.5208	15643.3
	79.5445	5990.15			79.5602	15616.1
	79.5839	5991.01			79.5996	15595.3
	79.6233	5991.98			79.6389	15588.9
	79.6627	5993.06			79.6783	15537.7
	79.7021	5994.27			79.7177	15522.9
	79.7415	5995.62			79.7571	15497.3
	79.7809	5997.1			79.7965	15539.3
	79.8203	5998.74			79.8359	15528.1
	79.8597	6000.54			79.8753	15535.3
	79.8991	6002.51			79.9147	15486.1
	79.9385	6004.66			79.9541	15527.3
	79.9778	6006.99			79.9935	15504.5
	80.0172	6009.51
	--	--
	--	--
	--	--
	--	--
	--	--
	--	--
	--	--
	--	--
	--	--
	--	--
	--	--
	--	--
	--	--
	--	--
	--	--
	--	--
	--	--
	--	--
	--	--
	--	--
	--	--
	--	--
	--	--
	--	--
	--	--
	--	--
	--	--
	--	--
	--	--
	--	--
	--	--
	--	--
	--	--
	--	--
	--	--
	--	--
	--	--
	--	--
	--	--
	--	--
	--	--
	--	--
	--	--
	--	--
	--	--
	--	--
	--	--
	--	--
	--	--
	--	--
	--	--
	--	--
	--	--
	--	--
	--	--
	--	--
	--	--
	--	--
	--	--
	--	--
	--	--
	--	--
	--	--
	--	--
	--	--
	--	--
	--	--
	--	--
	--	--
	--	--
	--	--
	--	--
	--	--
	--	--
	--	--
	--	--
	--	--
	--	--
	--	--
	--	--
	--	--
	--	--
	--	--
	--	--
	--	--
	--	--
	--	--
	--	--
	--	--
	--	--
	--	--
	--	--
	--	--
	--	--
	--	--
	--	--
	--	--
	--	--
	--	--
	--	--
	--	--

## Sheet: Fig.2b
Fig. 2b	HEFO		Pd1@HEFO-0.5		Pd1@HEFO-1.0		Pd1@HEFO-1.5		Pd1@HEFO-2.0
	2 Theta (Deg.)	intensity	2 Theta (Deg.)	intensity	2 Theta (Deg.)	intensity	2 Theta (Deg.)	intensity	2 Theta (Deg.)	intensity
	30.2	100	20.0328	9908.59	20.0328	19185.4	20.0328	25182.8	20.025	13586.1
	34.6	27	20.0985	9904.5	20.0985	19178.2	20.0985	25178.4	20.0644	13602.9
	50.23	46	20.1641	9900.95	20.1641	19171.6	20.1641	25174.5	20.1038	13617.5
	59.8	34	20.2298	9897.92	20.2298	19165.7	20.2298	25170.9	20.1431	13630.1
	62.6	6	20.2954	9895.38	20.2954	19160.4	20.2954	25167.7	20.1825	13640.7
			20.3611	9893.3	20.3611	19155.7	20.3611	25165	20.2219	13649.5
			20.4267	9891.63	20.4267	19151.6	20.4267	25162.5	20.2613	13656.4
			20.4924	9890.36	20.4924	19148	20.4924	25160.4	20.3007	13661.7
			20.558	9889.45	20.558	19144.9	20.558	25158.6	20.3401	13665.5
			20.6237	9888.86	20.6237	19142.3	20.6237	25157.1	20.3795	13667.8
			20.6893	9888.57	20.6893	19140.2	20.6893	25155.8	20.4189	13668.7
			20.755	9888.55	20.755	19138.5	20.755	25154.8	20.4583	13668.4
			20.8206	9888.76	20.8206	19137.1	20.8206	25154.1	20.4977	13666.9
			20.8863	9889.17	20.8863	19136.2	20.8863	25153.5	20.5371	13664.3
			20.952	9889.76	20.952	19135.6	20.952	25153.2	20.5764	13660.8
			21.0176	9890.48	21.0176	19135.3	21.0176	25153	20.6158	13656.4
			21.0832	9891.31	21.0832	19135.3	21.0832	25153	20.6552	13651.3
			21.1489	9892.21	21.1489	19135.5	21.1489	25153.1	20.6946	13645.5
			21.2145	9893.16	21.2145	19136	21.2145	25153.3	20.734	13639.2
			21.2802	9894.12	21.2802	19136.7	21.2802	25153.6	20.7734	13632.4
			21.3458	9895.07	21.3458	19137.5	21.3458	25154	20.8128	13625.3
			21.4115	9894.74	21.4115	19137.1	21.4115	25153.8	20.8522	13619
			21.4772	9894.31	21.4772	19142.7	21.4772	25155.2	20.8916	13614.7
			21.5428	9893.58	21.5428	19146.4	21.5428	25155.4	20.931	13608.4
			21.6085	9892.75	21.6085	19146.7	21.6085	25158	20.9703	13600.9
			21.6741	9891.86	21.6741	19145.9	21.6741	25157.6	21.0097	13587.9
			21.7398	9892.09	21.7398	19151.6	21.7398	25159	21.0491	13582.7
			21.8054	9893.08	21.8054	19149.7	21.8054	25159.2	21.0885	13579.2
			21.8711	9890.35	21.8711	19147	21.8711	25158	21.1279	13572.4
			21.9367	9882.63	21.9367	19145.8	21.9367	25154.9	21.1673	13572.4
			22.0024	9885.67	22.0024	19147.5	22.0024	25154.3	21.2067	13570.4
			22.068	9881.12	22.068	19143	22.068	25155.9	21.2461	13567.8
			22.1337	9886.08	22.1337	19145.2	22.1337	25153.5	21.2855	13567.2
			22.1993	9891.33	22.1993	19147	22.1993	25151.6	21.3249	13565.6
			22.265	9892.25	22.265	19144.4	22.265	25153.2	21.3643	13561.7
			22.3306	9895.79	22.3306	19139.2	22.3306	25153.7	21.4036	13553.1
			22.3963	9899.47	22.3963	19139.3	22.3963	25153.7	21.443	13547.6
			22.4619	9899.84	22.4619	19139.9	22.4619	25151.6	21.4824	13540.7
			22.5276	9906.85	22.5276	19137.5	22.5276	25147.6	21.5218	13540
			22.5932	9904.97	22.5932	19137.1	22.5932	25146.4	21.5612	13534.4
			22.6589	9904.86	22.6589	19142.7	22.6589	25147.2	21.6006	13537.1
			22.7245	9904.08	22.7245	19146.4	22.7245	25147.4	21.64	13530.9
			22.7902	9911.37	22.7902	19146.7	22.7902	25151.3	21.6794	13529.2
			22.8558	9910.45	22.8558	19145.9	22.8558	25154.3	21.7188	13528.2
			22.9215	9911.26	22.9215	19151.6	22.9215	25153.8	21.7582	13525.1
			22.9871	9908.62	22.9871	19149.7	22.9871	25153.9	21.7976	13532.1
			23.0528	9914	23.0528	19147	23.0528	25156	21.837	13523.7
			23.1184	9920.6	23.1184	19145.8	23.1184	25155.8	21.8763	13518.1
			23.1841	9919.43	23.1841	19147.5	23.1841	25155	21.9157	13507.9
			23.2497	9921.68	23.2497	19143	23.2497	25157.2	21.9551	13509.3
			23.3154	9928.26	23.3154	19145.2	23.3154	25158.1	21.9945	13507
			23.381	9933.9	23.381	19147	23.381	25156.3	22.0339	13506
			23.4467	9932.74	23.4467	19144.4	23.4467	25156.9	22.0733	13499.6
			23.5124	9928.89	23.5124	19139.2	23.5124	25159.6	22.1127	13495.1
			23.578	9924.79	23.578	19139.3	23.578	25158.9	22.1521	13487.3
			23.6437	9928.17	23.6437	19139.9	23.6437	25159.6	22.1915	13483.1
			23.7093	9922.23	23.7093	19137.5	23.7093	25159.4	22.2309	13474.8
			23.775	9922.19	23.775	19137.1	23.775	25162.9	22.2703	13466
			23.8406	9918.89	23.8406	19142.7	23.8406	25166.7	22.3096	13457.4
			23.9063	9916.14	23.9063	19146.4	23.9063	25165.8	22.349	13458
			23.9719	9910.08	23.9719	19146.7	23.9719	25163.1	22.3884	13450.2
			24.0376	9909.32	24.0376	19145.9	24.0376	25166	22.4278	13439.3
			24.1032	9908.41	24.1032	19151.6	24.1032	25167.1	22.4672	13425.5
			24.1689	9910.55	24.1689	19149.7	24.1689	25166.6	22.5066	13422.8
			24.2345	9907.06	24.2345	19147	24.2345	25169.8	22.546	13424.2
			24.3002	9908.09	24.3002	19145.8	24.3002	25170.3	22.5854	13418.8
			24.3658	9904.72	24.3658	19147.5	24.3658	25171.2	22.6248	13420.7
			24.4315	9905.76	24.4315	19143	24.4315	25172	22.6642	13421.8
			24.4971	9897.41	24.4971	19145.2	24.4971	25173.8	22.7035	13422.8
			24.5628	9899.8	24.5628	19147	24.5628	25173.5	22.7429	13421.3
			24.6284	9907.15	24.6284	19149	24.6284	25175.8	22.7823	13415.3
			24.6941	9897.57	24.6941	19144.3	24.6941	25176.5	22.8217	13411.1
			24.7597	9899.76	24.7597	19147.1	24.7597	25180	22.8611	13414.3
			24.8254	9894.87	24.8254	19141.5	24.8254	25181.9	22.9005	13410.3
			24.891	9887.26	24.891	19137.4	24.891	25183.6	22.9399	13405.6
			24.9567	9888.05	24.9567	19135.9	24.9567	25185.6	22.9793	13405.2
			25.0223	9890.3	25.0223	19140.7	25.0223	25187.9	23.0187	13410.9
			25.088	9887.96	25.088	19144.4	25.088	25185.5	23.0581	13418.5
			25.1536	9893.38	25.1536	19138.4	25.1536	25180.1	23.0975	13419.1
			25.2193	9882.44	25.2193	19138.2	25.2193	25178.3	23.1368	13420.7
			25.2849	9883.33	25.2849	19142.6	25.2849	25184.2	23.1762	13431.1
			25.3506	9882.26	25.3506	19138.3	25.3506	25186	23.2156	13433.6
			25.4162	9885.3	25.4162	19135.4	25.4162	25179.9	23.255	13437
			25.4819	9879.53	25.4819	19133.5	25.4819	25175	23.2944	13437.7
			25.5475	9882.73	25.5475	19136.8	25.5475	25168.2	23.3338	13432.1
			25.6132	9882.65	25.6132	19131.1	25.6132	25161.1	23.3732	13435.8
			25.6789	9884.61	25.6789	19128	25.6789	25162.4	23.4126	13432.9
			25.7445	9880.59	25.7445	19125.4	25.7445	25157.6	23.452	13439.4
			25.8102	9872.01	25.8102	19123.2	25.8102	25157.7	23.4914	13432.1
			25.8758	9871.59	25.8758	19122.9	25.8758	25161	23.5308	13434.6
			25.9414	9879.34	25.9414	19125.9	25.9414	25161.8	23.5702	13435.4
			26.0071	9871.64	26.0071	19129.7	26.0071	25168.2	23.6095	13432.8
			26.0728	9873.01	26.0728	19125.4	26.0728	25173.2	23.6489	13433
			26.1384	9873.05	26.1384	19126.8	26.1384	25182.9	23.6883	13436.6
			26.2041	9873.03	26.2041	19128.1	26.2041	25189.2	23.7277	13438.8
			26.2697	9876.11	26.2697	19131.7	26.2697	25198.3	23.7671	13436.8
			26.3354	9879.06	26.3354	19133	26.3354	25197.5	23.8065	13431.8
			26.401	9884.45	26.401	19132.7	26.401	25198.4	23.8459	13434.1
			26.4667	9887.74	26.4667	19138.5	26.4667	25204.3	23.8853	13436.2
			26.5323	9889.62	26.5323	19144.1	26.5323	25209.5	23.9247	13435.5
			26.598	9895.37	26.598	19144.7	26.598	25211.6	23.9641	13430.8
			26.6636	9908.49	26.6636	19146.7	26.6636	25215.2	24.0035	13429.6
			26.7293	9915.63	26.7293	19143	26.7293	25212.7	24.0428	13441.5
			26.7949	9929.5	26.7949	19139.3	26.7949	25223.6	24.0822	13448.3
			26.8606	9932.59	26.8606	19146.4	26.8606	25227.3	24.1216	13454.2
			26.9262	9943.07	26.9262	19159.2	26.9262	25235.5	24.161	13458
			26.9919	9944.5	26.9919	19170.9	26.9919	25252.6	24.2004	13457.6
			27.0575	9957.16	27.0575	19186.3	27.0575	25277.7	24.2398	13465.6
			27.1232	9963.78	27.1232	19218.2	27.1232	25306.4	24.2792	13470.9
			27.1888	9979.51	27.1888	19244.5	27.1888	25335.2	24.3186	13472.8
			27.2545	9979.88	27.2545	19272.2	27.2545	25381.6	24.358	13476.7
			27.3201	9982.74	27.3201	19302.6	27.3201	25428.1	24.3973	13480.8
			27.3858	10001.8	27.3858	19347.6	27.3858	25479.4	24.4367	13480.9
			27.4514	10012.5	27.4514	19394.4	27.4514	25539.1	24.4761	13479.7
			27.5171	10024.5	27.5171	19459.8	27.5171	25611.9	24.5155	13482
			27.5827	10029.5	27.5827	19525.7	27.5827	25696.2	24.5549	13493.5
			27.6484	10047	27.6484	19608.6	27.6484	25788.6	24.5943	13493.9
			27.714	10050.5	27.714	19689.5	27.714	25877	24.6337	13489.7
			27.7797	10061	27.7797	19774	27.7797	25980	24.6731	13485.3
			27.8453	10064.6	27.8453	19875.3	27.8453	26096.1	24.7125	13485.3
			27.911	10079.7	27.911	19984.9	27.911	26220.3	24.7519	13486.7
			27.9766	10086.8	27.9766	20109.1	27.9766	26342.8	24.7913	13483.9
			28.0423	10096.2	28.0423	20251.5	28.0423	26477.9	24.8306	13481.9
			28.1079	10112.2	28.1079	20398.2	28.1079	26631.7	24.87	13476.9
			28.1736	10125	28.1736	20562.6	28.1736	26787.8	24.9094	13473
			28.2392	10137.9	28.2392	20722.7	28.2392	26970.2	24.9488	13477.6
			28.3049	10155.6	28.3049	20908.1	28.3049	27161.1	24.9882	13471.2
			28.3706	10179.5	28.3706	21099.5	28.3706	27352	25.0276	13470.9
			28.4362	10201.3	28.4362	21290.1	28.4362	27556.3	25.067	13463.6
			28.5019	10236.2	28.5019	21493.4	28.5019	27762.2	25.1064	13459.7
			28.5675	10276.4	28.5675	21690	28.5675	27967.6	25.1458	13460.4
			28.6332	10322.1	28.6332	21897.5	28.6332	28173.1	25.1852	13458.2
			28.6988	10382.9	28.6988	22098.5	28.6988	28372.8	25.2246	13461.1
			28.7645	10444.8	28.7645	22299.3	28.7645	28573.3	25.264	13461.8
			28.8301	10533.9	28.8301	22495.6	28.8301	28753.7	25.3033	13461.8
			28.8958	10637	28.8958	22693.2	28.8958	28933.5	25.3427	13458.9
			28.9614	10754.8	28.9614	22872.7	28.9614	29093.1	25.3821	13459.7
			29.0271	10879.2	29.0271	23044.1	29.0271	29248.8	25.4215	13463.3
			29.0927	11036.4	29.0927	23200.9	29.0927	29381.8	25.4609	13460.6
			29.1584	11195.5	29.1584	23344.2	29.1584	29487.4	25.5003	13462.4
			29.224	11370.9	29.224	23450.2	29.224	29576.3	25.5397	13466.2
			29.2897	11547.2	29.2897	23538.6	29.2897	29637.8	25.5791	13472.7
			29.3553	11720	29.3553	23603.6	29.3553	29677.6	25.6185	13474.5
			29.421	11887	29.421	23651.2	29.421	29700.4	25.6579	13474.6
			29.4866	12047.1	29.4866	23679.5	29.4866	29686.1	25.6973	13482.8
			29.5523	12204.6	29.5523	23679.4	29.5523	29662.1	25.7366	13487
			29.6179	12354.8	29.6179	23651.4	29.6179	29627.6	25.776	13490.9
			29.6836	12490.2	29.6836	23599.4	29.6836	29568.1	25.8154	13505.6
			29.7492	12611.6	29.7492	23529.9	29.7492	29487.2	25.8548	13512.8
			29.8149	12709.2	29.8149	23424.3	29.8149	29387.8	25.8942	13513.7
			29.8805	12778.2	29.8805	23307.9	29.8805	29276.8	25.9336	13519.5
			29.9462	12830.7	29.9462	23173	29.9462	29140.1	25.973	13525.3
			30.0118	12862.3	30.0118	23020.4	30.0118	28990.2	26.0124	13532.8
			30.0775	12865.3	30.0775	22852.9	30.0775	28827.9	26.0518	13543
			30.1431	12849.9	30.1431	22666.7	30.1431	28647.6	26.0912	13551.5
			30.2088	12808.9	30.2088	22462.1	30.2088	28451.1	26.1305	13563.3
			30.2745	12758.8	30.2745	22251.9	30.2745	28243.4	26.1699	13568.7
			30.3401	12671.9	30.3401	22022.1	30.3401	28022.1	26.2093	13579.3
			30.4058	12571.5	30.4058	21793.3	30.4058	27805.8	26.2487	13592.3
			30.4714	12447.6	30.4714	21566.2	30.4714	27586.6	26.2881	13599
			30.5371	12300.1	30.5371	21339.9	30.5371	27361.4	26.3275	13606.7
			30.6027	12134.6	30.6027	21115.1	30.6027	27137.4	26.3669	13614.1
			30.6684	11961.1	30.6684	20890.6	30.6684	26919.6	26.4063	13624
			30.734	11780.8	30.734	20666.5	30.734	26712.8	26.4457	13627.2
			30.7997	11580.7	30.7997	20461.8	30.7997	26522.3	26.4851	13638.8
			30.8653	11379.1	30.8653	20256.6	30.8653	26350.2	26.5245	13646.5
			30.931	11171.4	30.931	20072.3	30.931	26174.8	26.5638	13652.5
			30.9966	10960.8	30.9966	19883.4	30.9966	26007	26.6032	13666.5
			31.0623	10752.4	31.0623	19716.3	31.0623	25851.8	26.6426	13674.4
			31.1279	10549.7	31.1279	19566.8	31.1279	25709.9	26.682	13687.8
			31.1936	10352.9	31.1936	19426.3	31.1936	25579.1	26.7214	13699.4
			31.2592	10177.7	31.2592	19311.3	31.2592	25459.4	26.7608	13705.1
			31.3249	10009.9	31.3249	19196.4	31.3249	25346.4	26.8002	13713.1
			31.3905	9866.57	31.3905	19094.3	31.3905	25244.9	26.8396	13725.9
			31.4562	9746.7	31.4562	19010.2	31.4562	25149.6	26.879	13732.9
			31.5218	9632.89	31.5218	18936.7	31.5218	25066.9	26.9184	13739.4
			31.5875	9541.76	31.5875	18866.7	31.5875	24983.4	26.9578	13750.1
			31.6531	9460.51	31.6531	18803.6	31.6531	24910	26.9972	13755.5
			31.7188	9395.7	31.7188	18743.7	31.7188	24837.5	27.0365	13765.8
			31.7844	9335.05	31.7844	18695.7	31.7844	24771.4	27.0759	13778.7
			31.8501	9283.42	31.8501	18640.7	31.8501	24717.6	27.1153	13786.5
			31.9157	9237.78	31.9157	18598.4	31.9157	24670.3	27.1547	13802.4
			31.9814	9192.17	31.9814	18568	31.9814	24626.2	27.1941	13813.1
			32.047	9155.45	32.047	18537.6	32.047	24592.3	27.2335	13833.3
			32.1127	9119.61	32.1127	18514.8	32.1127	24564.4	27.2729	13853.3
			32.1783	9088.9	32.1783	18498.5	32.1783	24557.3	27.3123	13864.5
			32.244	9062.59	32.244	18485.9	32.244	24552.5	27.3517	13884.6
			32.3096	9035.34	32.3096	18478.4	32.3096	24551.1	27.3911	13904.6
			32.3753	9009.01	32.3753	18484.4	32.3753	24561.4	27.4305	13919
			32.4409	8980.34	32.4409	18488.6	32.4409	24576.3	27.4698	13938.1
			32.5066	8956.96	32.5066	18504.5	32.5066	24589.7	27.5092	13961.7
			32.5722	8936.55	32.5722	18516.5	32.5722	24603.8	27.5486	13981.4
			32.6379	8922.03	32.6379	18542.9	32.6379	24625.3	27.588	14003
			32.7035	8902.89	32.7035	18575.4	32.7035	24660.5	27.6274	14014.5
			32.7692	8891.58	32.7692	18610.7	32.7692	24703.2	27.6668	14033.3
			32.8349	8878.88	32.8349	18656.2	32.8349	24755.4	27.7062	14052.1
			32.9005	8871.84	32.9005	18703.1	32.9005	24812.1	27.7456	14069.2
			32.9661	8861.96	32.9661	18752.6	32.9661	24877.7	27.785	14088.3
			33.0318	8852.11	33.0318	18803.8	33.0318	24939	27.8244	14107.1
			33.0975	8849.16	33.0975	18857.6	33.0975	25001.1	27.8637	14127
			33.1631	8847.79	33.1631	18907.2	33.1631	25058.5	27.9031	14149.4
			33.2288	8857.49	33.2288	18960	33.2288	25119.3	27.9425	14175.2
			33.2944	8866.38	33.2944	19016.6	33.2944	25180.8	27.9819	14201
			33.3601	8873.39	33.3601	19069.9	33.3601	25247.7	28.0213	14229.1
			33.4257	8878.77	33.4257	19126.1	33.4257	25305.7	28.0607	14266.9
			33.4914	8884.51	33.4914	19172.4	33.4914	25358.6	28.1001	14304.1
			33.557	8890.56	33.557	19219.6	33.557	25398.9	28.1395	14339.1
			33.6227	8897.87	33.6227	19262.9	33.6227	25430.3	28.1789	14377.3
			33.6883	8905.34	33.6883	19302.9	33.6883	25462.1	28.2183	14408.1
			33.754	8915.72	33.754	19334.5	33.754	25488	28.2577	14445
			33.8196	8934.46	33.8196	19364.6	33.8196	25500.8	28.297	14479.4
			33.8853	8950.6	33.8853	19376.3	33.8853	25504.4	28.3364	14525.7
			33.9509	8966.43	33.9509	19386.9	33.9509	25496	28.3758	14564
			34.0166	8985.93	34.0166	19382.1	34.0166	25486.7	28.4152	14613.3
			34.0822	9008.73	34.0822	19377.1	34.0822	25462.4	28.4546	14661.5
			34.1479	9025.04	34.1479	19361	34.1479	25422.3	28.494	14722.9
			34.2135	9036.7	34.2135	19333.3	34.2135	25381.9	28.5334	14792.8
			34.2792	9050.79	34.2792	19294.1	34.2792	25333.2	28.5728	14853.8
			34.3448	9067.2	34.3448	19254.2	34.3448	25273.3	28.6122	14929.1
			34.4105	9081.82	34.4105	19201	34.4105	25207.1	28.6516	15006
			34.4761	9080.52	34.4761	19140.1	34.4761	25139.2	28.691	15080.8
			34.5418	9076.83	34.5418	19069.2	34.5418	25057.8	28.7304	15171.4
			34.6074	9070.85	34.6074	18997.3	34.6074	24966	28.7697	15251.3
			34.6731	9064.65	34.6731	18914.2	34.6731	24874.5	28.8091	15343
			34.7387	9053.48	34.7387	18828.6	34.7387	24776.7	28.8485	15438.1
			34.8044	9052.3	34.8044	18748.4	34.8044	24683.6	28.8879	15529.5
			34.87	9034.64	34.87	18661.1	34.87	24587.4	28.9273	15636.7
			34.9357	9010.46	34.9357	18573.1	34.9357	24497.4	28.9667	15738.8
			35.0014	8984.42	35.0014	18485.9	35.0014	24408.3	29.0061	15839.9
			35.067	8957.12	35.067	18404.7	35.067	24318	29.0455	15945.2
			35.1326	8920.39	35.1326	18329.5	35.1326	24226.8	29.0849	16051.5
			35.1983	8886.23	35.1983	18251.9	35.1983	24149.1	29.1243	16158.6
			35.264	8850.35	35.264	18188.9	35.264	24084.8	29.1637	16269.9
			35.3296	8806.29	35.3296	18116.2	35.3296	24024.6	29.203	16376.3
			35.3953	8761.96	35.3953	18050.9	35.3953	23967.4	29.2424	16510.2
			35.4609	8715.98	35.4609	17993.9	35.4609	23911.7	29.2818	16650.9
			35.5266	8672.74	35.5266	17935.3	35.5266	23860.8	29.3212	16800.8
			35.5922	8624.97	35.5922	17883.1	35.5922	23808.5	29.3606	16951.6
			35.6579	8581.69	35.6579	17827.8	35.6579	23753.2	29.4	17103.4
			35.7235	8532.1	35.7235	17781.5	35.7235	23702.5	29.4394	17272.2
			35.7892	8484.5	35.7892	17737.9	35.7892	23660.8	29.4788	17426
			35.8548	8434.01	35.8548	17697	35.8548	23622.6	29.5182	17583.8
			35.9205	8383.56	35.9205	17655.4	35.9205	23584.4	29.5576	17734.1
			35.9861	8329.32	35.9861	17616.1	35.9861	23555.5	29.5969	17885.8
			36.0518	8278.19	36.0518	17585.9	36.0518	23523.4	29.6363	18026.2
			36.1174	8233.94	36.1174	17560.3	36.1174	23497.8	29.6757	18149.4
			36.1831	8192.21	36.1831	17536.8	36.1831	23471.5	29.7151	18263.3
			36.2487	8152.78	36.2487	17508.3	36.2487	23451.8	29.7545	18373.8
			36.3144	8118.21	36.3144	17487.9	36.3144	23432.3	29.7939	18459.9
			36.38	8086.39	36.38	17471	36.38	23414.2	29.8333	18534.5
			36.4457	8053.96	36.4457	17451.2	36.4457	23393.3	29.8727	18597.8
			36.5113	8026.6	36.5113	17431.4	36.5113	23382.2	29.9121	18642.5
			36.577	8007.28	36.577	17419.4	36.577	23364.2	29.9515	18664.1
			36.6426	7986.42	36.6426	17403.2	36.6426	23350.7	29.9909	18684.4
			36.7083	7968.71	36.7083	17397.7	36.7083	23338.8	30.0302	18669.6
			36.7739	7941.02	36.7739	17384.6	36.7739	23324.8	30.0696	18645.7
			36.8396	7924.23	36.8396	17372	36.8396	23318.6	30.109	18603.8
			36.9052	7910.95	36.9052	17361.2	36.9052	23303.8	30.1484	18539
			36.9709	7892.82	36.9709	17350.1	36.9709	23288	30.1878	18467.7
			37.0365	7878.45	37.0365	17336.8	37.0365	23276.3	30.2272	18373
			37.1022	7867.49	37.1022	17325	37.1022	23264.3	30.2666	18261.6
			37.1678	7860.08	37.1678	17310.5	37.1678	23252.5	30.306	18140.5
			37.2335	7850.49	37.2335	17297.2	37.2335	23243.5	30.3454	17998.6
			37.2991	7841.84	37.2991	17286.8	37.2991	23231.9	30.3848	17843.1
			37.3648	7836.62	37.3648	17277	37.3648	23224.5	30.4242	17683.9
			37.4305	7831.64	37.4305	17270.8	37.4305	23218.4	30.4636	17506.6
			37.4961	7819.7	37.4961	17264.9	37.4961	23210.2	30.5029	17334.3
			37.5618	7814.21	37.5618	17256.9	37.5618	23202.2	30.5423	17146.6
			37.6274	7816.67	37.6274	17252.1	37.6274	23197.6	30.5817	16969.5
			37.6931	7810.09	37.6931	17250.9	37.6931	23189.7	30.6211	16785.2
			37.7587	7806.9	37.7587	17243.4	37.7587	23181.5	30.6605	16617.9
			37.8244	7803.99	37.8244	17237.8	37.8244	23175.2	30.6999	16447.3
			37.89	7800.62	37.89	17233.3	37.89	23171.8	30.7393	16282.9
			37.9557	7793.58	37.9557	17227.1	37.9557	23163	30.7787	16134.5
			38.0213	7789.68	38.0213	17231.4	38.0213	23153.8	30.8181	16006.3
			38.087	7791.31	38.087	17230.7	38.087	23144.3	30.8575	15876.8
			38.1526	7788.66	38.1526	17224.3	38.1526	23139.5	30.8968	15753.5
			38.2183	7787.8	38.2183	17218.4	38.2183	23128.1	30.9362	15627.7
			38.2839	7784.55	38.2839	17210.5	38.2839	23127.2	30.9756	15510.4
			38.3496	7778.63	38.3496	17203.4	38.3496	23121.8	31.015	15410.1
			38.4152	7776.89	38.4152	17193.9	38.4152	23121.3	31.0544	15295.7
			38.4809	7773.61	38.4809	17182.7	38.4809	23113.7	31.0938	15206.9
			38.5465	7772.39	38.5465	17175.5	38.5465	23105.1	31.1332	15109
			38.6122	7765.57	38.6122	17168.2	38.6122	23104.6	31.1726	15022.7
			38.6778	7760.71	38.6778	17165	38.6778	23099.6	31.212	14935.4
			38.7435	7760.21	38.7435	17153.9	38.7435	23095.6	31.2514	14852.6
			38.8091	7753.78	38.8091	17146.6	38.8091	23092.9	31.2907	14779.4
			38.8748	7751.91	38.8748	17140.1	38.8748	23088.3	31.3301	14709.4
			38.9404	7754.97	38.9404	17138.3	38.9404	23078.9	31.3695	14637.6
			39.0061	7756.12	39.0061	17131.3	39.0061	23075.2	31.4089	14569.4
			39.0717	7754.36	39.0717	17127.2	39.0717	23072.5	31.4483	14514
			39.1374	7753.94	39.1374	17121.8	39.1374	23072.5	31.4877	14450.4
			39.203	7748.93	39.203	17116	39.203	23067.9	31.5271	14390.2
			39.2687	7740.77	39.2687	17115.7	39.2687	23067.9	31.5665	14329.6
			39.3343	7736.81	39.3343	17110	39.3343	23069.2	31.6059	14266.1
			39.4	7730.19	39.4	17106	39.4	23065.5	31.6453	14221.7
			39.4656	7736.01	39.4656	17102.9	39.4656	23064.1	31.6847	14177.7
			39.5313	7736.75	39.5313	17102.6	39.5313	23057.7	31.724	14126.3
			39.5969	7736.74	39.5969	17091.9	39.5969	23057.9	31.7634	14080.7
			39.6626	7740.01	39.6626	17090.3	39.6626	23061.5	31.8028	14031.7
			39.7283	7746.26	39.7283	17083.2	39.7283	23065.1	31.8422	13986.7
			39.7939	7738.63	39.7939	17084.3	39.7939	23064.8	31.8816	13944.3
			39.8595	7737.37	39.8595	17083.5	39.8595	23066.9	31.921	13901.7
			39.9252	7743.63	39.9252	17083.6	39.9252	23069.3	31.9604	13863.9
			39.9909	7747.29	39.9909	17083.1	39.9909	23075.1	31.9998	13843.1
			40.0565	7748.82	40.0565	17084.8	40.0565	23078.3	32.0392	13806.5
			40.1222	7750.58	40.1222	17086.4	40.1222	23081	32.0786	13780.3
			40.1878	7749.73	40.1878	17083.3	40.1878	23085.3	32.118	13752.6
			40.2535	7756.12	40.2535	17081.1	40.2535	23085.5	32.1574	13732.8
			40.3191	7751.3	40.3191	17077.9	40.3191	23089.7	32.1967	13702.1
			40.3848	7743.59	40.3848	17074.1	40.3848	23085.8	32.2361	13693.8
			40.4504	7741.74	40.4504	17074.9	40.4504	23079.3	32.2755	13668.6
			40.5161	7740.9	40.5161	17073.5	40.5161	23079.4	32.3149	13653.4
			40.5817	7739.4	40.5817	17074.1	40.5817	23078.3	32.3543	13643.7
			40.6474	7742.26	40.6474	17072.6	40.6474	23078.9	32.3937	13623.9
			40.713	7741.18	40.713	17063.9	40.713	23077.9	32.4331	13604.4
			40.7787	7739.71	40.7787	17060.3	40.7787	23075.6	32.4725	13583.7
			40.8443	7738.01	40.8443	17054.3	40.8443	23071.7	32.5119	13563.3
			40.91	7738.65	40.91	17047.9	40.91	23067.1	32.5513	13551.2
			40.9756	7736.15	40.9756	17041.4	40.9756	23067.7	32.5906	13546.8
			41.0413	7735.29	41.0413	17039.6	41.0413	23064.6	32.63	13533.5
			41.1069	7735.86	41.1069	17036.6	41.1069	23067.3	32.6694	13522.2
			41.1726	7736.22	41.1726	17033.9	41.1726	23071.3	32.7088	13507.8
			41.2382	7733.23	41.2382	17028.4	41.2382	23075.1	32.7482	13502.5
			41.3039	7731.69	41.3039	17029.7	41.3039	23073.1	32.7876	13499.9
			41.3695	7733.34	41.3695	17029.1	41.3695	23073.9	32.827	13496.1
			41.4352	7735.51	41.4352	17034.2	41.4352	23073.7	32.8664	13501.2
			41.5008	7745.14	41.5008	17033.4	41.5008	23075.1	32.9058	13511.4
			41.5665	7748.21	41.5665	17036.4	41.5665	23071	32.9452	13521.6
			41.6321	7752.61	41.6321	17039	41.6321	23075.5	32.9846	13527.5
			41.6978	7756.4	41.6978	17045.6	41.6978	23077	33.0239	13536.9
			41.7634	7756.93	41.7634	17047.5	41.7634	23074	33.0633	13535.3
			41.8291	7753.91	41.8291	17047.4	41.8291	23074.3	33.1027	13540.9
			41.8948	7754.76	41.8948	17051.6	41.8948	23072.2	33.1421	13554
			41.9604	7756.52	41.9604	17053	41.9604	23073	33.1815	13569.8
			42.026	7764.72	42.026	17054.2	42.026	23070.8	33.2209	13586
			42.0917	7770.51	42.0917	17056.6	42.0917	23071.4	33.2603	13601.6
			42.1574	7775.83	42.1574	17060.1	42.1574	23066.9	33.2997	13611.3
			42.223	7774.79	42.223	17059	42.223	23066.3	33.3391	13629.9
			42.2886	7777.3	42.2886	17063.1	42.2886	23067.1	33.3785	13642.7
			42.3543	7783.12	42.3543	17061.4	42.3543	23061.6	33.4179	13660.5
			42.42	7783.74	42.42	17064.2	42.42	23056.3	33.4573	13682.2
			42.4856	7791.49	42.4856	17065.6	42.4856	23054.1	33.4966	13706.8
			42.5513	7795.09	42.5513	17064.1	42.5513	23055.2	33.536	13730.5
			42.6169	7792.77	42.6169	17063.1	42.6169	23051.7	33.5754	13749.8
			42.6826	7794.06	42.6826	17061.6	42.6826	23044.7	33.6148	13762.6
			42.7482	7794.15	42.7482	17058	42.7482	23044	33.6542	13783.2
			42.8139	7787.54	42.8139	17057.2	42.8139	23034.7	33.6936	13806.8
			42.8795	7785.93	42.8795	17053.3	42.8795	23025.6	33.733	13821.7
			42.9452	7779.39	42.9452	17047.9	42.9452	23015.6	33.7724	13840.8
			43.0108	7772.63	43.0108	17046.1	43.0108	23004.5	33.8118	13865.3
			43.0765	7763.32	43.0765	17046.4	43.0765	22994.7	33.8512	13879.3
			43.1421	7757	43.1421	17041.3	43.1421	22992.1	33.8905	13892.1
			43.2078	7755.19	43.2078	17036.2	43.2078	22993.7	33.9299	13905.8
			43.2734	7748.26	43.2734	17031.8	43.2734	22989.1	33.9693	13914.7
			43.3391	7739.5	43.3391	17026.6	43.3391	22985.3	34.0087	13921.1
			43.4047	7732.43	43.4047	17025.6	43.4047	22978.8	34.0481	13928.8
			43.4704	7730.16	43.4704	17019	43.4704	22974.2	34.0875	13941.7
			43.536	7731	43.536	17015.3	43.536	22975.4	34.1269	13946.9
			43.6017	7726.28	43.6017	17015.4	43.6017	22983.1	34.1663	13956.6
			43.6673	7725.25	43.6673	17014.7	43.6673	22978.2	34.2057	13963.9
			43.733	7724.48	43.733	17013.9	43.733	22981.3	34.2451	13963
			43.7986	7721.72	43.7986	17014.8	43.7986	22979.9	34.2845	13969.3
			43.8643	7713.19	43.8643	17013.6	43.8643	22982.1	34.3239	13971.5
			43.9299	7709.1	43.9299	17012.1	43.9299	22979.3	34.3632	13972.6
			43.9956	7703.04	43.9956	17014.9	43.9956	22984	34.4026	13974.8
			44.0612	7704.1	44.0612	17013.9	44.0612	22983	34.442	13986.2
			44.1269	7703.31	44.1269	17015.9	44.1269	22992.3	34.4814	13982.9
			44.1925	7702.75	44.1925	17020.5	44.1925	22991.1	34.5208	13979
			44.2582	7702.98	44.2582	17020.6	44.2582	22993	34.5602	13966.4
			44.3239	7700.2	44.3239	17021.5	44.3239	22996.4	34.5996	13954.4
			44.3895	7698.04	44.3895	17020.1	44.3895	23001.7	34.639	13946.7
			44.4552	7697.03	44.4552	17018	44.4552	23006	34.6784	13940.7
			44.5208	7698.26	44.5208	17025.3	44.5208	23009.8	34.7178	13933.7
			44.5864	7697.33	44.5864	17027.5	44.5864	23017.6	34.7572	13922.1
			44.6521	7700.09	44.6521	17026.8	44.6521	23021.5	34.7965	13909.1
			44.7178	7697.93	44.7178	17034.9	44.7178	23025.6	34.8359	13893.5
			44.7834	7699.64	44.7834	17038.9	44.7834	23027.7	34.8753	13873.8
			44.8491	7701.29	44.8491	17042.9	44.8491	23030.5	34.9147	13854.4
			44.9147	7703.91	44.9147	17049.3	44.9147	23036.2	34.9541	13834.1
			44.9804	7710.52	44.9804	17053.9	44.9804	23037.5	34.9935	13816.8
			45.046	7713.25	45.046	17059.8	45.046	23038.7	35.0329	13793.3
			45.1117	7713.45	45.1117	17064.9	45.1117	23040.1	35.0723	13759.1
			45.1773	7716.06	45.1773	17067.7	45.1773	23040.5	35.1117	13731
			45.243	7713.76	45.243	17065.7	45.243	23041.1	35.1511	13699.9
			45.3086	7714.77	45.3086	17073.4	45.3086	23043.1	35.1904	13664.7
			45.3743	7709.09	45.3743	17077.2	45.3743	23046.6	35.2298	13630.1
			45.4399	7705.55	45.4399	17075.2	45.4399	23045.1	35.2692	13593
			45.5056	7708.05	45.5056	17074.3	45.5056	23046.5	35.3086	13543.1
			45.5712	7702.91	45.5712	17072.6	45.5712	23050	35.348	13504.4
			45.6369	7694.9	45.6369	17074	45.6369	23054.9	35.3874	13468.8
			45.7025	7690.13	45.7025	17074.8	45.7025	23052.7	35.4268	13426.8
			45.7682	7692.65	45.7682	17080.5	45.7682	23059.4	35.4662	13378.1
			45.8338	7693.24	45.8338	17087.1	45.8338	23070.2	35.5056	13333.9
			45.8995	7686.41	45.8995	17090.2	45.8995	23070.9	35.545	13282
			45.9651	7682.31	45.9651	17096	45.9651	23077.9	35.5844	13232.4
			46.0308	7676.28	46.0308	17100.5	46.0308	23079.9	35.6238	13194
			46.0964	7674.67	46.0964	17109.1	46.0964	23085.8	35.6631	13153.8
			46.1621	7672.91	46.1621	17114.9	46.1621	23095.6	35.7025	13107.4
			46.2277	7669.63	46.2277	17120.8	46.2277	23104.3	35.7419	13068.5
			46.2934	7667.45	46.2934	17123.5	46.2934	23115.3	35.7813	13023.7
			46.359	7660.07	46.359	17133.5	46.359	23135.3	35.8207	12976.9
			46.4247	7653.54	46.4247	17144.6	46.4247	23152.3	35.8601	12939
			46.4903	7646.13	46.4903	17159.8	46.4903	23173.4	35.8995	12897.6
			46.556	7644.38	46.556	17171.2	46.556	23194	35.9389	12857.7
			46.6217	7639.57	46.6217	17191.3	46.6217	23223.2	35.9783	12822.6
			46.6873	7636.91	46.6873	17208	46.6873	23249.8	36.0177	12785.3
			46.7529	7630.65	46.7529	17235.8	46.7529	23277.1	36.057	12742.9
			46.8186	7630.33	46.8186	17255	46.8186	23297.5	36.0964	12705.8
			46.8843	7627.89	46.8843	17276.8	46.8843	23327.3	36.1358	12669.5
			46.9499	7627.99	46.9499	17301.8	46.9499	23364	36.1752	12639.1
			47.0156	7624.6	47.0156	17325.3	47.0156	23392.6	36.2146	12611.8
			47.0812	7621.56	47.0812	17352.8	47.0812	23424.5	36.254	12582.9
			47.1469	7619.39	47.1469	17391.3	47.1469	23461.5	36.2934	12559
			47.2125	7619.17	47.2125	17420.9	47.2125	23497.1	36.3328	12528.3
			47.2782	7617.44	47.2782	17454.5	47.2782	23532.8	36.3722	12498.7
			47.3438	7624.55	47.3438	17494.2	47.3438	23575.7	36.4116	12476.6
			47.4095	7624.18	47.4095	17533.2	47.4095	23618.9	36.4509	12449.6
			47.4751	7625.09	47.4751	17577.6	47.4751	23661.3	36.4903	12427.1
			47.5408	7623.35	47.5408	17622	47.5408	23714.2	36.5297	12407.8
			47.6064	7625.49	47.6064	17662	47.6064	23758	36.5691	12383.2
			47.6721	7628.04	47.6721	17717.9	47.6721	23808.7	36.6085	12359.7
			47.7377	7627.55	47.7377	17767.7	47.7377	23862.1	36.6479	12340.3
			47.8034	7632.41	47.8034	17827.2	47.8034	23920.2	36.6873	12333
			47.869	7629.68	47.869	17886.9	47.869	23987.4	36.7267	12311.5
			47.9347	7632.94	47.9347	17956.7	47.9347	24048.4	36.7661	12299.8
			48.0003	7632.67	48.0003	18013.8	48.0003	24114.7	36.8055	12282.2
			48.066	7631.45	48.066	18081	48.066	24177.9	36.8449	12269.3
			48.1316	7636.74	48.1316	18151.8	48.1316	24241.5	36.8843	12256.8
			48.1973	7638.28	48.1973	18222.4	48.1973	24302.9	36.9236	12253.3
			48.2629	7644.59	48.2629	18292.9	48.2629	24368.7	36.963	12243.8
			48.3286	7655.91	48.3286	18364.9	48.3286	24430.3	37.0024	12229.5
			48.3942	7665.39	48.3942	18439.3	48.3942	24492	37.0418	12220.8
			48.4599	7680.51	48.4599	18503.3	48.4599	24551.6	37.0812	12215.8
			48.5255	7691.81	48.5255	18565.9	48.5255	24608.1	37.1206	12212.5
			48.5912	7712.94	48.5912	18629.4	48.5912	24661	37.16	12210
			48.6568	7733.74	48.6568	18690	48.6568	24709	37.1994	12210.3
			48.7225	7765.86	48.7225	18746.2	48.7225	24755.9	37.2388	12202.7
			48.7881	7801.21	48.7881	18786.4	48.7881	24799	37.2782	12192.6
			48.8538	7831.65	48.8538	18829.8	48.8538	24838.2	37.3175	12191.9
			48.9194	7867.91	48.9194	18871.7	48.9194	24871.5	37.3569	12188.5
			48.9851	7906.96	48.9851	18910.2	48.9851	24895	37.3963	12181.3
			49.0508	7955.56	49.0508	18937	49.0508	24912.6	37.4357	12183
			49.1164	8003.54	49.1164	18959.3	49.1164	24925.3	37.4751	12177.8
			49.182	8057.59	49.182	18965.1	49.182	24929.9	37.5145	12173.6
			49.2477	8112.18	49.2477	18972.3	49.2477	24930.6	37.5539	12176.2
			49.3134	8168.95	49.3134	18968.4	49.3134	24916.3	37.5933	12172.5
			49.379	8236.67	49.379	18957.3	49.379	24894	37.6327	12172
			49.4447	8304.35	49.4447	18927.9	49.4447	24866.3	37.6721	12168.8
			49.5103	8370.46	49.5103	18897.5	49.5103	24833.4	37.7115	12175.1
			49.576	8433.28	49.576	18860.1	49.576	24789.9	37.7508	12175.4
			49.6416	8497.89	49.6416	18814.5	49.6416	24736.1	37.7902	12172.2
			49.7073	8549.8	49.7073	18765.4	49.7073	24685.9	37.8296	12168.1
			49.7729	8603.96	49.7729	18707.2	49.7729	24624.3	37.869	12157.7
			49.8386	8654.2	49.8386	18635.8	49.8386	24557.9	37.9084	12149.5
			49.9042	8699.48	49.9042	18571	49.9042	24493.7	37.9478	12148.8
			49.9699	8746.27	49.9699	18499.1	49.9699	24421.4	37.9872	12145.4
			50.0355	8771.51	50.0355	18426.7	50.0355	24349	38.0266	12136.6
			50.1012	8798.41	50.1012	18348.1	50.1012	24278.7	38.066	12134.3
			50.1668	8820.91	50.1668	18263	50.1668	24204.3	38.1054	12129.3
			50.2325	8829.69	50.2325	18185.3	50.2325	24125	38.1448	12121
			50.2981	8833.19	50.2981	18111.4	50.2981	24056.9	38.1842	12117.3
			50.3638	8823	50.3638	18030.8	50.3638	23979.2	38.2235	12108.8
			50.4294	8810.56	50.4294	17953.4	50.4294	23909.4	38.2629	12107.1
			50.4951	8780	50.4951	17873.6	50.4951	23838.8	38.3023	12103.6
			50.5607	8744.87	50.5607	17797.4	50.5607	23766.1	38.3417	12098.1
			50.6264	8702.86	50.6264	17723	50.6264	23697.3	38.3811	12088.2
			50.692	8654.84	50.692	17653.5	50.692	23631.8	38.4205	12085.3
			50.7577	8610.47	50.7577	17578	50.7577	23562.1	38.4599	12079.2
			50.8233	8550.69	50.8233	17511.2	50.8233	23495.8	38.4993	12072.7
			50.889	8493.78	50.889	17444.1	50.889	23438.4	38.5387	12064.7
			50.9546	8429.55	50.9546	17382.5	50.9546	23377.7	38.5781	12063
			51.0203	8359.41	51.0203	17325.1	51.0203	23325.6	38.6174	12061.1
			51.0859	8293.03	51.0859	17270.8	51.0859	23277.1	38.6568	12056.8
			51.1516	8221.25	51.1516	17223.2	51.1516	23234	38.6962	12054
			51.2172	8154.32	51.2172	17177.1	51.2172	23189.8	38.7356	12043.8
			51.2829	8091.79	51.2829	17139.4	51.2829	23147.5	38.775	12044.9
			51.3486	8031.6	51.3486	17098.3	51.3486	23104.3	38.8144	12041.2
			51.4142	7969.93	51.4142	17060.9	51.4142	23066.2	38.8538	12037
			51.4798	7907.67	51.4798	17031.6	51.4798	23035.3	38.8932	12038.3
			51.5455	7857.08	51.5455	17003.9	51.5455	23007.6	38.9326	12029.5
			51.6112	7813.64	51.6112	16972.6	51.6112	22979.8	38.972	12027.6
			51.6768	7768.49	51.6768	16947.8	51.6768	22957	39.0114	12029.4
			51.7425	7726.85	51.7425	16922.7	51.7425	22935.3	39.0508	12028.9
			51.8081	7686.02	51.8081	16898.8	51.8081	22916.2	39.0901	12029.7
			51.8738	7646.67	51.8738	16883	51.8738	22897.9	39.1295	12038.9
			51.9394	7619.23	51.9394	16864.4	51.9394	22875.7	39.1689	12039.4
			52.0051	7593.57	52.0051	16840.5	52.0051	22859.5	39.2083	12042
			52.0707	7568.25	52.0707	16821.4	52.0707	22844.1	39.2477	12044.6
			52.1364	7547.56	52.1364	16808.4	52.1364	22832.8	39.2871	12052.7
			52.202	7530.57	52.202	16795.1	52.202	22816.3	39.3265	12045.8
			52.2677	7515.91	52.2677	16782	52.2677	22807.8	39.3659	12046.5
			52.3333	7497.79	52.3333	16772.8	52.3333	22801.7	39.4053	12045.6
			52.399	7493.91	52.399	16766.8	52.399	22793.6	39.4447	12049.9
			52.4646	7479.44	52.4646	16761	52.4646	22787	39.4841	12056.8
			52.5303	7472.25	52.5303	16755.8	52.5303	22779.3	39.5234	12062.4
			52.5959	7461.73	52.5959	16748.3	52.5959	22772.7	39.5628	12062.8
			52.6616	7449.38	52.6616	16745.5	52.6616	22769.2	39.6022	12067.6
			52.7272	7444.04	52.7272	16740.9	52.7272	22764.1	39.6416	12073.8
			52.7929	7436.44	52.7929	16735.9	52.7929	22755.5	39.681	12078
			52.8585	7424.97	52.8585	16736.4	52.8585	22752.7	39.7204	12080.2
			52.9242	7420.34	52.9242	16729.6	52.9242	22745.1	39.7598	12080.8
			52.9898	7412.91	52.9898	16724.8	52.9898	22732.9	39.7992	12081.5
			53.0555	7410.53	53.0555	16715.9	53.0555	22726.5	39.8386	12089.5
			53.1211	7401.68	53.1211	16711.9	53.1211	22721	39.878	12088.7
			53.1868	7397.05	53.1868	16710.5	53.1868	22710.3	39.9173	12092.4
			53.2524	7390.53	53.2524	16708.5	53.2524	22702.9	39.9567	12101.3
			53.3181	7385.14	53.3181	16702.2	53.3181	22700.2	39.9961	12102.2
			53.3837	7379.14	53.3837	16702	53.3837	22690.7	40.0355	12099
			53.4494	7369.13	53.4494	16701.9	53.4494	22687.7	40.0749	12105
			53.5151	7372.26	53.5151	16700.5	53.5151	22682.6	40.1143	12107
			53.5807	7366.25	53.5807	16703	53.5807	22677.1	40.1537	12112.2
			53.6463	7366.92	53.6463	16706.2	53.6463	22673.1	40.1931	12115.3
			53.712	7363.82	53.712	16709.6	53.712	22671.3	40.2325	12121.7
			53.7777	7353.99	53.7777	16711.4	53.7777	22671.2	40.2719	12119.5
			53.8433	7352.6	53.8433	16715.5	53.8433	22672.7	40.3113	12118.1
			53.909	7351.56	53.909	16718.3	53.909	22670.9	40.3507	12122.2
			53.9746	7347.84	53.9746	16718.8	53.9746	22674.1	40.39	12118.8
			54.0403	7345.17	54.0403	16721.9	54.0403	22682.4	40.4294	12118.4
			54.1059	7341.03	54.1059	16724.7	54.1059	22688.4	40.4688	12118.1
			54.1716	7342.59	54.1716	16723.8	54.1716	22693.7	40.5082	12112.9
			54.2372	7338.13	54.2372	16725.8	54.2372	22697.8	40.5476	12121.8
			54.3029	7324.98	54.3029	16728.9	54.3029	22705.8	40.587	12123.3
			54.3685	7320.88	54.3685	16728	54.3685	22712.8	40.6264	12127.5
			54.4342	7316.65	54.4342	16730.1	54.4342	22717.6	40.6658	12125.5
			54.4998	7318.58	54.4998	16731.1	54.4998	22724.2	40.7052	12133.6
			54.5655	7318.49	54.5655	16727.7	54.5655	22733.9	40.7446	12130.6
			54.6311	7312.44	54.6311	16730.1	54.6311	22737.8	40.7839	12129.5
			54.6968	7311.38	54.6968	16738.3	54.6968	22745.3	40.8233	12126.5
			54.7624	7311.86	54.7624	16741.3	54.7624	22751.4	40.8627	12127.8
			54.8281	7311.08	54.8281	16744.1	54.8281	22754.8	40.9021	12117.2
			54.8937	7306.71	54.8937	16755.4	54.8937	22761.3	40.9415	12114.2
			54.9594	7298.72	54.9594	16764	54.9594	22766.9	40.9809	12112.5
			55.025	7295.12	55.025	16770.5	55.025	22773.8	41.0203	12111.4
			55.0907	7288.6	55.0907	16777.3	55.0907	22772.7	41.0597	12106.5
			55.1563	7288.89	55.1563	16784.4	55.1563	22777.8	41.0991	12101.8
			55.222	7289.72	55.222	16791.4	55.222	22785.3	41.1385	12096.3
			55.2876	7291.62	55.2876	16797.1	55.2876	22783.3	41.1779	12098.1
			55.3533	7293.89	55.3533	16804.2	55.3533	22790.4	41.2172	12097.3
			55.4189	7292.52	55.4189	16805.9	55.4189	22793.5	41.2566	12090.9
			55.4846	7290.67	55.4846	16810.1	55.4846	22797.2	41.296	12091.5
			55.5502	7290.39	55.5502	16812.4	55.5502	22797	41.3354	12083.7
			55.6159	7287.54	55.6159	16821.4	55.6159	22802.5	41.3748	12079.2
			55.6815	7286.04	55.6815	16821.7	55.6815	22805.9	41.4142	12079.2
			55.7472	7285.47	55.7472	16825.8	55.7472	22815.9	41.4536	12076.9
			55.8128	7279.04	55.8128	16839.8	55.8128	22816.8	41.493	12080.2
			55.8785	7277.22	55.8785	16848.5	55.8785	22826.6	41.5324	12073.7
			55.9442	7280.33	55.9442	16859.5	55.9442	22837.1	41.5718	12064.8
			56.0098	7279.34	56.0098	16874	56.0098	22841.2	41.6112	12064
			56.0754	7282.86	56.0754	16883.5	56.0754	22853.2	41.6506	12064.9
			56.1411	7284.31	56.1411	16900.8	56.1411	22867.7	41.6899	12062.6
			56.2067	7281.55	56.2067	16916.8	56.2067	22882.4	41.7293	12063.6
			56.2724	7278.11	56.2724	16929.9	56.2724	22904.4	41.7687	12059.3
			56.3381	7270.03	56.3381	16947.6	56.3381	22925.6	41.8081	12057.6
			56.4037	7268.81	56.4037	16964.9	56.4037	22950.1	41.8475	12050.5
			56.4694	7273.4	56.4694	16988.6	56.4694	22974	41.8869	12054
			56.535	7271.99	56.535	17014.2	56.535	23001.9	41.9263	12053.8
			56.6007	7271.92	56.6007	17042.5	56.6007	23035.1	41.9657	12053.6
			56.6663	7272.03	56.6663	17068.3	56.6663	23069.5	42.0051	12054.7
			56.732	7268.95	56.732	17098.6	56.732	23104.5	42.0444	12052.4
			56.7976	7270.73	56.7976	17124.8	56.7976	23145	42.0838	12052.7
			56.8633	7266.19	56.8633	17159.4	56.8633	23182	42.1232	12058.7
			56.9289	7264.6	56.9289	17190.2	56.9289	23223.5	42.1626	12059.2
			56.9946	7266.47	56.9946	17225.4	56.9946	23264.1	42.202	12057.1
			57.0602	7265.53	57.0602	17265.2	57.0602	23307	42.2414	12055.6
			57.1259	7265.55	57.1259	17310.8	57.1259	23352.5	42.2808	12056.5
			57.1915	7265.66	57.1915	17354.8	57.1915	23397.9	42.3202	12050.4
			57.2572	7267.21	57.2572	17403.3	57.2572	23446.1	42.3596	12050.3
			57.3228	7275.06	57.3228	17450	57.3228	23496.4	42.399	12048.4
			57.3885	7284.02	57.3885	17503.9	57.3885	23545.4	42.4384	12055.7
			57.4541	7288.52	57.4541	17553.1	57.4541	23597.6	42.4778	12049.1
			57.5198	7291.87	57.5198	17604.9	57.5198	23647.8	42.5172	12050
			57.5854	7303.84	57.5854	17652.7	57.5854	23696.5	42.5565	12056.4
			57.6511	7319.13	57.6511	17704.5	57.6511	23743.1	42.5959	12056.5
			57.7167	7328.85	57.7167	17751.4	57.7167	23784.1	42.6353	12060.7
			57.7824	7339.66	57.7824	17794.5	57.7824	23829.8	42.6747	12062.2
			57.848	7353.5	57.848	17837.7	57.848	23866.8	42.7141	12064.8
			57.9137	7366.34	57.9137	17879.8	57.9137	23903.6	42.7535	12068.1
			57.9793	7384.93	57.9793	17922.5	57.9793	23940.6	42.7929	12067.3
			58.045	7399.29	58.045	17956	58.045	23968.8	42.8323	12065.8
			58.1106	7416.8	58.1106	17984.8	58.1106	23992.2	42.8717	12067.2
			58.1763	7441.47	58.1763	18012.7	58.1763	24012.8	42.9111	12058.6
			58.242	7460.09	58.242	18040.8	58.242	24026	42.9504	12056.3
			58.3076	7482.84	58.3076	18058.7	58.3076	24039.3	42.9898	12061
			58.3732	7505.74	58.3732	18080.3	58.3732	24046.4	43.0292	12062.1
			58.4389	7524.85	58.4389	18097.8	58.4389	24041	43.0686	12058.1
			58.5046	7558.69	58.5046	18101	58.5046	24037.6	43.108	12049.8
			58.5702	7587.37	58.5702	18099.9	58.5702	24026.4	43.1474	12044.1
			58.6359	7619.38	58.6359	18093.9	58.6359	24007.8	43.1868	12043.5
			58.7015	7649.41	58.7015	18080.3	58.7015	23984.6	43.2262	12041.8
			58.7672	7678.03	58.7672	18064.8	58.7672	23957.5	43.2656	12041.1
			58.8328	7713.35	58.8328	18044	58.8328	23932.2	43.305	12031.6
			58.8985	7743.31	58.8985	18017	58.8985	23901.5	43.3443	12025.8
			58.9641	7776.29	58.9641	17988.4	58.9641	23867.4	43.3837	12021.1
			59.0298	7811.71	59.0298	17957.8	59.0298	23828.5	43.4231	12014.1
			59.0954	7846.82	59.0954	17930	59.0954	23787.5	43.4625	12010.4
			59.1611	7877.33	59.1611	17891.3	59.1611	23751.7	43.5019	12003.1
			59.2267	7906.96	59.2267	17845.8	59.2267	23713.1	43.5413	12000.4
			59.2924	7939.42	59.2924	17800.9	59.2924	23672.9	43.5807	11996.2
			59.358	7967.68	59.358	17757.7	59.358	23631.3	43.6201	11993.9
			59.4237	7991.22	59.4237	17706.8	59.4237	23592.8	43.6595	11991.7
			59.4893	8010.23	59.4893	17662.4	59.4893	23549.4	43.6989	11989.9
			59.555	8024.06	59.555	17610.4	59.555	23510.6	43.7383	11987.1
			59.6206	8038.93	59.6206	17559.3	59.6206	23469.1	43.7777	11983.9
			59.6863	8051.35	59.6863	17513.1	59.6863	23429.2	43.817	11987.7
			59.7519	8060.37	59.7519	17464.5	59.7519	23389.5	43.8564	11990.4
			59.8176	8066.43	59.8176	17415.9	59.8176	23351.8	43.8958	11992.4
			59.8832	8066.2	59.8832	17379	59.8832	23322.7	43.9352	11996.8
			59.9489	8065.55	59.9489	17342.9	59.9489	23290.6	43.9746	11999.3
			60.0145	8054.01	60.0145	17304.2	60.0145	23261.8	44.014	12003.8
			60.0802	8041.91	60.0802	17264.5	60.0802	23233	44.0534	12005.6
			60.1458	8022.2	60.1458	17226.5	60.1458	23202.6	44.0928	12009.8
			60.2115	8003.53	60.2115	17197.4	60.2115	23177.6	44.1322	12013.8
			60.2771	7979.26	60.2771	17172.8	60.2771	23154.1	44.1716	12015.7
			60.3428	7949.53	60.3428	17143.9	60.3428	23136.2	44.2109	12022
			60.4084	7920.34	60.4084	17116.7	60.4084	23115.2	44.2503	12021.3
			60.4741	7890.19	60.4741	17098.2	60.4741	23095.9	44.2897	12026.3
			60.5397	7856.08	60.5397	17074.9	60.5397	23076.9	44.3291	12028.9
			60.6054	7818.42	60.6054	17058	60.6054	23059.2	44.3685	12028.8
			60.6711	7772.26	60.6711	17037.6	60.6711	23043.1	44.4079	12031.8
			60.7367	7730.41	60.7367	17019.1	60.7367	23029.7	44.4473	12029.3
			60.8023	7688.73	60.8023	17010.3	60.8023	23016.6	44.4867	12025.9
			60.868	7642.24	60.868	16996.4	60.868	23005.4	44.5261	12028.3
			60.9337	7605.47	60.9337	16980.9	60.9337	22992.4	44.5655	12030.3
			60.9993	7562.8	60.9993	16963.8	60.9993	22970.7	44.6049	12025.1
			61.065	7525.91	61.065	16945	61.065	22952.9	44.6442	12023.9
			61.1306	7492.6	61.1306	16924.3	61.1306	22938.6	44.6836	12020.2
			61.1963	7455.54	61.1963	16911.2	61.1963	22917.2	44.723	12017.7
			61.2619	7420.24	61.2619	16898.7	61.2619	22899.2	44.7624	12018
			61.3276	7383.13	61.3276	16883.4	61.3276	22886.5	44.8018	12019.3
			61.3932	7356.99	61.3932	16871	61.3932	22870	44.8412	12015.8
			61.4589	7333.31	61.4589	16862.2	61.4589	22854.4	44.8806	12012.7
			61.5245	7307.7	61.5245	16845.5	61.5245	22833.9	44.92	12013.1
			61.5902	7291.99	61.5902	16836.5	61.5902	22818.6	44.9594	12014.6
			61.6558	7279.69	61.6558	16830.2	61.6558	22796.2	44.9988	12017.9
			61.7215	7269.03	61.7215	16813.8	61.7215	22782.4	45.0382	12017.7
			61.7871	7262.01	61.7871	16795.8	61.7871	22765.3	45.0776	12018.7
			61.8528	7259.07	61.8528	16779.6	61.8528	22749.4	45.1169	12026
			61.9184	7255.69	61.9184	16765.9	61.9184	22730.8	45.1563	12027.5
			61.9841	7249.53	61.9841	16749.6	61.9841	22710.6	45.1957	12029.3
			62.0497	7243.2	62.0497	16729.9	62.0497	22694.3	45.2351	12027.5
			62.1154	7244.39	62.1154	16711.5	62.1154	22674.2	45.2745	12028.2
			62.181	7250.16	62.181	16688.3	62.181	22658.3	45.3139	12033.9
			62.2467	7251.28	62.2467	16670.7	62.2467	22643	45.3533	12040.1
			62.3123	7249.22	62.3123	16655.7	62.3123	22624.1	45.3927	12044.3
			62.378	7249.77	62.378	16642.3	62.378	22607	45.4321	12046.1
			62.4436	7247.08	62.4436	16631.5	62.4436	22592	45.4715	12048.4
			62.5093	7248.91	62.5093	16625.4	62.5093	22582.3	45.5108	12051.1
			62.5749	7246.79	62.5749	16608.6	62.5749	22564.5	45.5502	12057.2
			62.6406	7244.15	62.6406	16593.2	62.6406	22544.8	45.5896	12063
			62.7062	7243.9	62.7062	16579.9	62.7062	22528.7	45.629	12069.2
			62.7719	7234.06	62.7719	16562.6	62.7719	22509.5	45.6684	12073.7
			62.8376	7230.95	62.8376	16553.2	62.8376	22497.8	45.7078	12073.1
			62.9032	7224.88	62.9032	16539.3	62.9032	22480.3	45.7472	12076.4
			62.9689	7215.79	62.9689	16523.4	62.9689	22467.1	45.7866	12081.4
			63.0345	7201.22	63.0345	16508.9	63.0345	22451.6	45.826	12081.5
			63.1001	7187.5	63.1001	16498.6	63.1001	22440	45.8654	12085.4
			63.1658	7173.92	63.1658	16483.6	63.1658	22433.3	45.9048	12082.9
			63.2315	7160.47	63.2315	16470.9	63.2315	22428.9	45.9442	12080.3
			63.2971	7147.29	63.2971	16455.7	63.2971	22417.3	45.9835	12081.8
			63.3628	7132.19	63.3628	16445.3	63.3628	22411.2	46.0229	12081.4
			63.4284	7118.85	63.4284	16432.1	63.4284	22405.1	46.0623	12081.2
			63.4941	7106.31	63.4941	16413.2	63.4941	22396	46.1017	12082.3
			63.5597	7089.49	63.5597	16404.3	63.5597	22382.3	46.1411	12079.6
			63.6254	7067.82	63.6254	16394	63.6254	22374.3	46.1805	12077
			63.691	7050.67	63.691	16387.4	63.691	22367.7	46.2199	12076.1
			63.7567	7033.31	63.7567	16377.9	63.7567	22362.5	46.2593	12070.4
			63.8223	7012.54	63.8223	16369	63.8223	22352.8	46.2987	12074.5
			63.888	6996.51	63.888	16359.1	63.888	22347.9	46.3381	12077.6
			63.9536	6979.67	63.9536	16351.8	63.9536	22338.5	46.3775	12082.7
			64.0193	6970.02	64.0193	16345.9	64.0193	22326.5	46.4168	12082.3
			64.0849	6960.59	64.0849	16342.5	64.0849	22318.5	46.4562	12081
			64.1506	6948.38	64.1506	16333.8	64.1506	22312.7	46.4956	12082.3
			64.2162	6940.3	64.2162	16328.6	64.2162	22305.7	46.535	12084.3
			64.2819	6933.01	64.2819	16321	64.2819	22296.5	46.5744	12082.6
			64.3475	6930.21	64.3475	16307.4	64.3475	22292.9	46.6138	12080.2
			64.4132	6929.03	64.4132	16302.1	64.4132	22290.5	46.6532	12087.1
			64.4788	6925.54	64.4788	16301	64.4788	22287.6	46.6926	12093.3
			64.5445	6920.9	64.5445	16295.6	64.5445	22282.6	46.732	12093.2
			64.6101	6916.7	64.6101	16290.1	64.6101	22281.1	46.7714	12097.2
			64.6758	6912.09	64.6758	16286.4	64.6758	22283	46.8107	12100.6
			64.7414	6907.26	64.7414	16280.1	64.7414	22278.9	46.8501	12107.7
			64.8071	6907.29	64.8071	16274	64.8071	22277.8	46.8895	12114.5
			64.8727	6893.77	64.8727	16272.4	64.8727	22274.5	46.9289	12115.3
			64.9384	6895.37	64.9384	16270.4	64.9384	22266.6	46.9683	12118.2
			65.004	6896.21	65.004	16267.7	65.004	22259.5	47.0077	12120.1
			65.0697	6894.01	65.0697	16262.2	65.0697	22254.4	47.0471	12125.3
			65.1354	6894.06	65.1354	16258.8	65.1354	22249.1	47.0865	12126.7
			65.201	6887.93	65.201	16246.4	65.201	22242.9	47.1259	12136.2
			65.2666	6884.89	65.2666	16240.8	65.2666	22239.2	47.1653	12140.7
			65.3323	6881.89	65.3323	16236.5	65.3323	22237.3	47.2047	12150.2
			65.3979	6878.32	65.3979	16230.9	65.3979	22233.1	47.2441	12149
			65.4636	6881.2	65.4636	16225.8	65.4636	22235.5	47.2834	12150.6
			65.5293	6879.82	65.5293	16222.6	65.5293	22230.8	47.3228	12160.5
			65.5949	6876.13	65.5949	16216.9	65.5949	22228	47.3622	12166.7
			65.6606	6872.89	65.6606	16216	65.6606	22229.9	47.4016	12169.5
			65.7262	6870.44	65.7262	16214.8	65.7262	22226	47.441	12175.3
			65.7919	6867.01	65.7919	16213.4	65.7919	22223.3	47.4804	12177.3
			65.8575	6865.91	65.8575	16206.6	65.8575	22219.4	47.5198	12183.6
			65.9232	6863.04	65.9232	16205.9	65.9232	22217.4	47.5592	12187.8
			65.9888	6856.94	65.9888	16208.4	65.9888	22221.8	47.5986	12192
			66.0545	6854.55	66.0545	16202.5	66.0545	22221.5	47.638	12195.4
			66.1201	6854.01	66.1201	16202.1	66.1201	22218.6	47.6773	12208.5
			66.1858	6849.67	66.1858	16203.6	66.1858	22218.7	47.7167	12220.7
			66.2514	6849.49	66.2514	16202.9	66.2514	22219.3	47.7561	12233.9
			66.3171	6846.58	66.3171	16201.3	66.3171	22219.3	47.7955	12249
			66.3827	6841.5	66.3827	16200.1	66.3827	22220.5	47.8349	12258.4
			66.4484	6838.74	66.4484	16200	66.4484	22219.4	47.8743	12273.4
			66.514	6836.87	66.514	16202.3	66.514	22219.6	47.9137	12286.5
			66.5797	6830.52	66.5797	16202.1	66.5797	22218.6	47.9531	12297.2
			66.6453	6833.44	66.6453	16203.1	66.6453	22219.9	47.9925	12305.4
			66.711	6832.24	66.711	16204.9	66.711	22219.1	48.0319	12318.2
			66.7766	6829.44	66.7766	16205.3	66.7766	22220.8	48.0712	12331.4
			66.8423	6830.08	66.8423	16203.9	66.8423	22220.1	48.1106	12343.7
			66.9079	6833.09	66.9079	16205.9	66.9079	22220.4	48.15	12365.6
			66.9736	6834.62	66.9736	16203.7	66.9736	22219.1	48.1894	12392.1
			67.0392	6829.94	67.0392	16203.7	67.0392	22218.5	48.2288	12418.8
			67.1049	6826.56	67.1049	16204.7	67.1049	22216.2	48.2682	12434.3
			67.1705	6817.6	67.1705	16203.1	67.1705	22215.7	48.3076	12452.8
			67.2362	6810.84	67.2362	16204.7	67.2362	22218.7	48.347	12473.3
			67.3018	6809.85	67.3018	16205.7	67.3018	22223.5	48.3864	12492
			67.3675	6812.01	67.3675	16203.8	67.3675	22219.3	48.4258	12511.2
			67.4331	6812.69	67.4331	16204.3	67.4331	22218.5	48.4652	12533.3
			67.4988	6812.25	67.4988	16201.8	67.4988	22221	48.5046	12556.7
			67.5644	6818.12	67.5644	16199.5	67.5644	22216.9	48.5439	12581.4
			67.6301	6814.85	67.6301	16195.1	67.6301	22215.8	48.5833	12608.5
			67.6958	6811.78	67.6958	16194.9	67.6958	22212.5	48.6227	12643.9
			67.7614	6811.66	67.7614	16193.7	67.7614	22211.6	48.6621	12669.9
			67.827	6810.58	67.827	16191.2	67.827	22209.8	48.7015	12708.9
			67.8927	6810.98	67.8927	16198.3	67.8927	22205.7	48.7409	12737.7
			67.9584	6811.06	67.9584	16199.9	67.9584	22204.3	48.7803	12771.2
			68.024	6807.68	68.024	16198.9	68.024	22198.9	48.8197	12796.3
			68.0897	6807.63	68.0897	16197.8	68.0897	22195.4	48.8591	12827.7
			68.1553	6803.68	68.1553	16197.4	68.1553	22192.6	48.8985	12860.5
			68.221	6802.88	68.221	16199.2	68.221	22185.9	48.9378	12893
			68.2866	6800.91	68.2866	16203	68.2866	22184.8	48.9772	12926.8
			68.3523	6797.13	68.3523	16204.6	68.3523	22180.5	49.0166	12970.7
			68.4179	6795.04	68.4179	16203.2	68.4179	22174.6	49.056	13014
			68.4836	6794.25	68.4836	16199.1	68.4836	22172.9	49.0954	13062.1
			68.5492	6790.39	68.5492	16200.5	68.5492	22172.6	49.1348	13107.6
			68.6149	6789.38	68.6149	16198.2	68.6149	22167.6	49.1742	13157.8
			68.6805	6791.89	68.6805	16198	68.6805	22165.6	49.2136	13205.6
			68.7462	6794.11	68.7462	16198.5	68.7462	22167.1	49.253	13258.5
			68.8118	6788.19	68.8118	16197.8	68.8118	22166	49.2924	13310.5
			68.8775	6786.97	68.8775	16201.1	68.8775	22159.9	49.3318	13367.2
			68.9431	6782.62	68.9431	16200.5	68.9431	22161.1	49.3712	13421.4
			69.0088	6781.62	69.0088	16202.7	69.0088	22159.9	49.4105	13478.6
			69.0744	6786.09	69.0744	16197.4	69.0744	22161.1	49.4499	13536.7
			69.1401	6781.14	69.1401	16194.3	69.1401	22160.1	49.4893	13591.8
			69.2057	6780.65	69.2057	16197.6	69.2057	22157.7	49.5287	13635
			69.2714	6780.74	69.2714	16198.2	69.2714	22153.2	49.5681	13698.4
			69.337	6776.27	69.337	16200.5	69.337	22149.1	49.6075	13758.5
			69.4027	6776.02	69.4027	16199.1	69.4027	22149.3	49.6469	13809.9
			69.4683	6774.08	69.4683	16199.7	69.4683	22146.4	49.6863	13869
			69.534	6772.12	69.534	16200.1	69.534	22146	49.7257	13929.9
			69.5996	6768.66	69.5996	16193.7	69.5996	22146.1	49.7651	13977.6
			69.6653	6765.43	69.6653	16193.1	69.6653	22149.1	49.8045	14020.1
			69.731	6764.08	69.731	16200.9	69.731	22154.1	49.8438	14060.6
			69.7966	6760.65	69.7966	16205.3	69.7966	22159.2	49.8832	14101.6
			69.8623	6762.22	69.8623	16204.2	69.8623	22160.9	49.9226	14134.2
			69.9279	6763.25	69.9279	16205.3	69.9279	22164.1	49.962	14162.1
			69.9935	6763.84	69.9935	16207.8	69.9935	22164	50.0014	14186.4
			70.0592	6763.27	70.0592	16211.7	70.0592	22168.8	50.0408	14212.4
			70.1248	6762.02	70.1248	16215.3	70.1248	22176.5	50.0802	14229
			70.1905	6757.91	70.1905	16224.7	70.1905	22180.6	50.1196	14234.2
			70.2562	6754.4	70.2562	16231.8	70.2562	22184.7	50.159	14234.8
			70.3218	6752.7	70.3218	16237.6	70.3218	22188.7	50.1984	14221
			70.3875	6753.36	70.3875	16243.4	70.3875	22199.4	50.2377	14202.5
			70.4531	6754.38	70.4531	16252.1	70.4531	22211	50.2771	14189.2
			70.5188	6753.56	70.5188	16263.8	70.5188	22221.8	50.3165	14160.6
			70.5844	6752.37	70.5844	16272.1	70.5844	22234	50.3559	14130.5
			70.6501	6754.12	70.6501	16278.4	70.6501	22241.7	50.3953	14085.7
			70.7157	6758.32	70.7157	16286.4	70.7157	22251.6	50.4347	14042.4
			70.7814	6757.4	70.7814	16297.3	70.7814	22260.4	50.4741	13999.5
			70.847	6758.51	70.847	16306.6	70.847	22264.8	50.5135	13955.9
			70.9127	6760.18	70.9127	16313	70.9127	22273.3	50.5529	13906.4
			70.9783	6759.15	70.9783	16322.9	70.9783	22276.2	50.5923	13851.4
			71.044	6760.28	71.044	16326.5	71.044	22283.9	50.6317	13793.4
			71.1096	6762.22	71.1096	16333.2	71.1096	22292.3	50.6711	13728.9
			71.1753	6768.78	71.1753	16339.6	71.1753	22301.5	50.7104	13660.2
			71.2409	6769.89	71.2409	16350.7	71.2409	22305.7	50.7498	13596.4
			71.3066	6769.64	71.3066	16361.8	71.3066	22321.4	50.7892	13534.3
			71.3722	6769.4	71.3722	16366.4	71.3722	22323.7	50.8286	13472.3
			71.4379	6774.4	71.4379	16372.5	71.4379	22327.4	50.868	13410.7
			71.5035	6782.26	71.5035	16381.3	71.5035	22328.8	50.9074	13355.3
			71.5692	6789.56	71.5692	16384.9	71.5692	22338.6	50.9468	13297.5
			71.6348	6791.99	71.6348	16388.1	71.6348	22340.7	50.9862	13238.4
			71.7005	6794.93	71.7005	16385.6	71.7005	22344.4	51.0256	13173.6
			71.7661	6795.06	71.7661	16387.1	71.7661	22346.9	51.065	13116.9
			71.8318	6799.2	71.8318	16391.6	71.8318	22342.6	51.1043	13060.9
			71.8974	6802.49	71.8974	16388.6	71.8974	22338.6	51.1437	13018
			71.9631	6808.14	71.9631	16384.5	71.9631	22338.9	51.1831	12959.1
			72.0288	6812.25	72.0288	16381	72.0288	22340	51.2225	12904.7
			72.0944	6817.61	72.0944	16379.4	72.0944	22333.2	51.2619	12856.5
			72.16	6814.95	72.16	16371.7	72.16	22328.6	51.3013	12808.2
			72.2257	6817.22	72.2257	16367.7	72.2257	22324.1	51.3407	12763.2
			72.2913	6817.99	72.2913	16361.6	72.2913	22317.4	51.3801	12720.9
			72.357	6815.04	72.357	16355.4	72.357	22312.5	51.4195	12676.7
			72.4227	6819.46	72.4227	16348.4	72.4227	22302	51.4589	12630.4
			72.4883	6819.22	72.4883	16335.7	72.4883	22291.3	51.4983	12586.7
			72.554	6819.16	72.554	16327.1	72.554	22287.5	51.5376	12550.6
			72.6196	6822.8	72.6196	16317.6	72.6196	22281.9	51.577	12514.8
			72.6853	6824.68	72.6853	16311.9	72.6853	22274.6	51.6164	12476.1
			72.7509	6827.28	72.7509	16305.7	72.7509	22268.3	51.6558	12435.6
			72.8166	6833.06	72.8166	16298.8	72.8166	22261.5	51.6952	12394.1
			72.8822	6832.02	72.8822	16291	72.8822	22252.2	51.7346	12360.8
			72.9479	6831.23	72.9479	16281.9	72.9479	22247.6	51.774	12333.4
			73.0135	6834.93	73.0135	16278.8	73.0135	22241.7	51.8134	12313.5
			73.0792	6837.13	73.0792	16276.2	73.0792	22235	51.8528	12290.9
			73.1448	6838.43	73.1448	16270.8	73.1448	22222.4	51.8922	12260.5
			73.2105	6839.65	73.2105	16264.7	73.2105	22213.5	51.9316	12229.3
			73.2761	6844.8	73.2761	16258.3	73.2761	22201.3	51.971	12200.6
			73.3418	6847.18	73.3418	16253.3	73.3418	22188.5	52.0103	12181.7
			73.4074	6849.02	73.4074	16249.2	73.4074	22181.3	52.0497	12159.7
			73.4731	6858.35	73.4731	16243.3	73.4731	22172.2	52.0891	12142.5
			73.5387	6859.71	73.5387	16242.3	73.5387	22162.7	52.1285	12114.9
			73.6044	6862.59	73.6044	16241	73.6044	22155.9	52.1679	12086.7
			73.67	6870.4	73.67	16235.2	73.67	22155.2	52.2073	12071.5
			73.7357	6874.59	73.7357	16233.6	73.7357	22148.5	52.2467	12051.8
			73.8013	6881.12	73.8013	16230.8	73.8013	22143.2	52.2861	12032.5
			73.867	6878.73	73.867	16229.3	73.867	22136.6	52.3255	12021.2
			73.9326	6887.72	73.9326	16225.5	73.9326	22134.5	52.3649	12008.2
			73.9983	6895.48	73.9983	16218	73.9983	22125.5	52.4042	11998
			74.0639	6903.95	74.0639	16211.7	74.0639	22123.2	52.4436	11991
			74.1296	6910.3	74.1296	16207.5	74.1296	22117.5	52.483	11984.2
			74.1952	6917.95	74.1952	16202.3	74.1952	22112.9	52.5224	11974.4
			74.2609	6916.33	74.2609	16195.6	74.2609	22109.9	52.5618	11964.3
			74.3265	6923.43	74.3265	16188.2	74.3265	22106.7	52.6012	11954.6
			74.3922	6925.96	74.3922	16183.1	74.3922	22106.7	52.6406	11950.9
			74.4578	6926.24	74.4578	16178	74.4578	22100.6	52.68	11944.2
			74.5235	6928.93	74.5235	16170	74.5235	22100.4	52.7194	11939.3
			74.5892	6925.21	74.5892	16165.1	74.5892	22098.4	52.7588	11930.2
			74.6548	6923.61	74.6548	16161.9	74.6548	22093.9	52.7982	11920.5
			74.7204	6919.56	74.7204	16156.4	74.7204	22090.2	52.8376	11918.1
			74.7861	6910.17	74.7861	16150.3	74.7861	22087.9	52.8769	11917.3
			74.8518	6905.55	74.8518	16147.6	74.8518	22087.8	52.9163	11917.4
			74.9174	6900.26	74.9174	16141.3	74.9174	22086.8	52.9557	11910.8
			74.9831	6895.94	74.9831	16140.6	74.9831	22087.2	52.9951	11907.5
			75.0487	6895.08	75.0487	16141.7	75.0487	22086	53.0345	11905.6
			75.1144	6886.45	75.1144	16132.5	75.1144	22088.6	53.0739	11902.1
			75.18	6880.73	75.18	16132.3	75.18	22090.2	53.1133	11902.4
			75.2457	6874.89	75.2457	16134.5	75.2457	22090	53.1527	11899.9
			75.3113	6864.71	75.3113	16138.4	75.3113	22089.9	53.1921	11900.2
			75.377	6859.95	75.377	16144.3	75.377	22089.8	53.2315	11900.3
			75.4426	6847.56	75.4426	16147.1	75.4426	22089.7	53.2709	11903.7
			75.5083	6835.72	75.5083	16153.1	75.5083	22089.7	53.3102	11905.2
			75.5739	6832.46	75.5739	16154.4	75.5739	22090.3	53.3496	11904.9
			75.6396	6828.16	75.6396	16158.7	75.6396	22090.5	53.389	11902.6
			75.7052	6825.06	75.7052	16164.1	75.7052	22088.5	53.4284	11899.1
			75.7709	6820.97	75.7709	16166.2	75.7709	22087.8	53.4678	11894.1
			75.8365	6811.44	75.8365	16167.1	75.8365	22092	53.5072	11891
			75.9022	6802.29	75.9022	16168.4	75.9022	22094	53.5466	11891.5
			75.9678	6799.41	75.9678	16170	75.9678	22099.1	53.586	11889.1
			76.0335	6795.51	76.0335	16173.9	76.0335	22104.6	53.6254	11885.3
			76.0991	6794.83	76.0991	16174.6	76.0991	22104.6	53.6648	11877.8
			76.1648	6788.96	76.1648	16179.1	76.1648	22106.6	53.7041	11871.9
			76.2304	6790.02	76.2304	16180.7	76.2304	22109.4	53.7435	11868.5
			76.2961	6789.07	76.2961	16180.8	76.2961	22113.4	53.7829	11870.5
			76.3617	6786.49	76.3617	16184.9	76.3617	22113.6	53.8223	11870.5
			76.4274	6783.07	76.4274	16184.3	76.4274	22114.1	53.8617	11870
			76.493	6782.77	76.493	16186.1	76.493	22116.4	53.9011	11871.8
			76.5587	6783.49	76.5587	16188	76.5587	22118.3	53.9405	11871.7
			76.6243	6782.04	76.6243	16182.3	76.6243	22121.1	53.9799	11875.8
			76.69	6784.65	76.69	16184.3	76.69	22119.2	54.0193	11872.1
			76.7557	6785.55	76.7557	16186.7	76.7557	22121.7	54.0587	11869.2
			76.8213	6786.32	76.8213	16188.9	76.8213	22120	54.0981	11869.1
			76.8869	6785.95	76.8869	16182.3	76.8869	22126.1	54.1375	11869.6
			76.9526	6788.02	76.9526	16182.8	76.9526	22126.8	54.1768	11868.2
			77.0182	6785.14	77.0182	16182	77.0182	22131.2	54.2162	11864
			77.0839	6782.59	77.0839	16186	77.0839	22132.9	54.2556	11859.1
			77.1496	6782.47	77.1496	16188.7	77.1496	22136.2	54.295	11855.6
			77.2152	6785.25	77.2152	16191.1	77.2152	22136.9	54.3344	11848.6
			77.2809	6785.86	77.2809	16193.2	77.2809	22140	54.3738	11844.9
			77.3465	6783.95	77.3465	16200.6	77.3465	22146.6	54.4132	11848.8
			77.4122	6784.58	77.4122	16205.2	77.4122	22152.5	54.4526	11848.6
			77.4778	6784.15	77.4778	16207.9	77.4778	22159.7	54.492	11844.7
			77.5435	6789.18	77.5435	16212.8	77.5435	22164.4	54.5314	11843.2
			77.6091	6787.49	77.6091	16217.4	77.6091	22173.6	54.5707	11842.6
			77.6748	6784.13	77.6748	16219.1	77.6748	22181.8	54.6101	11839.3
			77.7404	6782.96	77.7404	16227.8	77.7404	22186.7	54.6495	11837.3
			77.8061	6786.09	77.8061	16236.7	77.8061	22192.8	54.6889	11838.5
			77.8717	6783.8	77.8717	16248.3	77.8717	22200.4	54.7283	11843
			77.9374	6779.43	77.9374	16253.1	77.9374	22208.3	54.7677	11843.1
			78.003	6780.54	78.003	16264.7	78.003	22216.7	54.8071	11840.7
			78.0687	6777.28	78.0687	16274.2	78.0687	22224.3	54.8465	11837.2
			78.1343	6777.43	78.1343	16284.2	78.1343	22233.2	54.8859	11830.5
			78.2	6774.4	78.2	16291	78.2	22246.6	54.9253	11828.1
			78.2656	6772.46	78.2656	16302.8	78.2656	22261.6	54.9646	11826.8
			78.3313	6773.41	78.3313	16316	78.3313	22274.9	55.004	11824
			78.3969	6766.39	78.3969	16327.7	78.3969	22295	55.0434	11825.6
			78.4626	6761.43	78.4626	16338.4	78.4626	22308.2	55.0828	11824
			78.5282	6760.75	78.5282	16353.6	78.5282	22320.2	55.1222	11821.7
			78.5939	6764.03	78.5939	16369.2	78.5939	22327.6	55.1616	11815.9
			78.6595	6765.64	78.6595	16380	78.6595	22336.8	55.201	11809.9
			78.7252	6763.91	78.7252	16394.5	78.7252	22348.5	55.2404	11807.3
			78.7908	6762.31	78.7908	16409.1	78.7908	22359.9	55.2798	11813.4
			78.8565	6760.88	78.8565	16423.6	78.8565	22371	55.3192	11815.2
			78.9221	6759.67	78.9221	16438	78.9221	22381.8	55.3586	11817.3
			78.9878	6758.7	78.9878	16452.2	78.9878	22392	55.398	11818.6
			79.0534	6758.04	79.0534	16466.1	79.0534	22401.8	55.4373	11818.7
			79.1191	6757.7	79.1191	16479.7	79.1191	22410.9	55.4767	11816.8
			79.1847	6757.75	79.1847	16492.8	79.1847	22419.4	55.5161	11815.5
			79.2504	6758.21	79.2504	16505.5	79.2504	22427.2	55.5555	11821
			79.3161	6759.13	79.3161	16517.5	79.3161	22434.2	55.5949	11811.9
			79.3817	6760.54	79.3817	16528.9	79.3817	22440.4	55.6343	11809.8
			79.4474	6762.5	79.4474	16539.5	79.4474	22445.7	55.6737	11805.5
			79.513	6765.03	79.513	16549.3	79.513	22450.1	55.7131	11805.4
			79.5787	6768.19	79.5787	16558.2	79.5787	22453.4	55.7525	11800
			79.6443	6772.01	79.6443	16566.2	79.6443	22455.6	55.7919	11795.2
			79.71	6776.53	79.71	16573.1	79.71	22456.7	55.8312	11797.6
			79.7756	6781.79	79.7756	16578.8	79.7756	22456.5	55.8706	11793.5
			79.8413	6787.84	79.8413	16583.3	79.8413	22455.1	55.91	11793.7
			79.9069	6794.71	79.9069	16586.6	79.9069	22452.3	55.9494	11792
			79.9726	6802.44	79.9726	16588.4	79.9726	22448.2	55.9888	11788
									56.0282	11788
									56.0676	11783.1
									56.107	11785.9
									56.1464	11783.2
									56.1858	11782.2
									56.2252	11786.6
									56.2645	11791
									56.3039	11793.2
									56.3433	11791.6
									56.3827	11793.5
									56.4221	11788.3
									56.4615	11791.9
									56.5009	11792.8
									56.5403	11795.5
									56.5797	11796
									56.6191	11797.6
									56.6585	11801.3
									56.6979	11804.5
									56.7372	11804.6
									56.7766	11809.5
									56.816	11820.2
									56.8554	11828.5
									56.8948	11828.9
									56.9342	11838.2
									56.9736	11841.1
									57.013	11846.6
									57.0524	11853.4
									57.0918	11860.2
									57.1311	11871.4
									57.1705	11873.8
									57.2099	11885.1
									57.2493	11893.5
									57.2887	11902.2
									57.3281	11909.1
									57.3675	11919
									57.4069	11923
									57.4463	11922.4
									57.4857	11932.5
									57.5251	11935.6
									57.5645	11945.2
									57.6038	11955.6
									57.6432	11964.3
									57.6826	11981.8
									57.722	11997.2
									57.7614	12008.2
									57.8008	12026.3
									57.8402	12039.3
									57.8796	12052.5
									57.919	12073.2
									57.9584	12088
									57.9978	12099
									58.0371	12119.3
									58.0765	12131.7
									58.1159	12151.1
									58.1553	12175.4
									58.1947	12197
									58.2341	12224.4
									58.2735	12242.1
									58.3129	12261.8
									58.3523	12285.5
									58.3917	12309.3
									58.431	12332.4
									58.4704	12356.7
									58.5098	12387.7
									58.5492	12407.6
									58.5886	12439.2
									58.628	12468.5
									58.6674	12489.2
									58.7068	12516.4
									58.7462	12540.6
									58.7856	12570.5
									58.825	12594.3
									58.8644	12614.4
									58.9037	12642.8
									58.9431	12661.1
									58.9825	12680.1
									59.0219	12705.6
									59.0613	12731.1
									59.1007	12750.5
									59.1401	12772.9
									59.1795	12789.4
									59.2189	12813.3
									59.2583	12837.2
									59.2976	12857.8
									59.337	12867.5
									59.3764	12884.1
									59.4158	12897
									59.4552	12913.8
									59.4946	12928
									59.534	12934.3
									59.5734	12940.2
									59.6128	12950.1
									59.6522	12956.5
									59.6915	12966.9
									59.7309	12970
									59.7703	12962.4
									59.8097	12958.6
									59.8491	12946
									59.8885	12934.4
									59.9279	12918.4
									59.9673	12907.9
									60.0067	12890.4
									60.0461	12876.5
									60.0855	12857.4
									60.1249	12834.1
									60.1642	12812.5
									60.2036	12781.5
									60.243	12752.3
									60.2824	12726.4
									60.3218	12696.7
									60.3612	12668.7
									60.4006	12628.2
									60.44	12591.8
									60.4794	12558
									60.5188	12518.6
									60.5581	12482.5
									60.5975	12440.8
									60.6369	12399.6
									60.6763	12362.8
									60.7157	12321.9
									60.7551	12283.5
									60.7945	12251.7
									60.8339	12218.5
									60.8733	12180.2
									60.9127	12138.5
									60.9521	12105.4
									60.9915	12074.9
									61.0308	12043.3
									61.0702	12011.8
									61.1096	11985
									61.149	11957.6
									61.1884	11933.8
									61.2278	11906
									61.2672	11880.2
									61.3066	11853
									61.346	11828.1
									61.3854	11809.8
									61.4248	11793.3
									61.4641	11775
									61.5035	11759.6
									61.5429	11754
									61.5823	11738.6
									61.6217	11733.9
									61.6611	11722.1
									61.7005	11714.5
									61.7399	11708.2
									61.7793	11704.7
									61.8187	11698.9
									61.858	11690.7
									61.8974	11685.4
									61.9368	11680.9
									61.9762	11671.6
									62.0156	11670.3
									62.055	11671.8
									62.0944	11670.9
									62.1338	11666.7
									62.1732	11663.6
									62.2126	11665.8
									62.252	11660.9
									62.2914	11661
									62.3307	11662.5
									62.3701	11660.4
									62.4095	11658.6
									62.4489	11653.1
									62.4883	11645.7
									62.5277	11641.2
									62.5671	11634.7
									62.6065	11632.4
									62.6459	11627.9
									62.6853	11617.1
									62.7246	11610
									62.764	11602.1
									62.8034	11592.3
									62.8428	11584.7
									62.8822	11571.2
									62.9216	11560.9
									62.961	11550.4
									63.0004	11541.3
									63.0398	11522.1
									63.0792	11512.7
									63.1186	11501.5
									63.1579	11488.4
									63.1973	11475.6
									63.2367	11460.6
									63.2761	11449.7
									63.3155	11438
									63.3549	11425.6
									63.3943	11408.4
									63.4337	11393.7
									63.4731	11385.8
									63.5125	11375.8
									63.5519	11361.6
									63.5913	11354
									63.6306	11340.6
									63.67	11326.8
									63.7094	11315.1
									63.7488	11304.1
									63.7882	11291.9
									63.8276	11279.2
									63.867	11274.6
									63.9064	11262.2
									63.9458	11253.6
									63.9852	11244.6
									64.0246	11235.1
									64.0639	11227
									64.1033	11221.9
									64.1427	11212.6
									64.1821	11208.7
									64.2215	11200.3
									64.2609	11190
									64.3003	11187.3
									64.3397	11178.4
									64.3791	11170
									64.4185	11162.5
									64.4578	11150.5
									64.4972	11147.7
									64.5366	11142.8
									64.576	11137.9
									64.6154	11129.7
									64.6548	11127.7
									64.6942	11121.3
									64.7336	11118.1
									64.773	11114.5
									64.8124	11112.4
									64.8518	11111
									64.8911	11112.7
									64.9305	11106.6
									64.9699	11105.3
									65.0093	11106.3
									65.0487	11108.3
									65.0881	11098.9
									65.1275	11093.7
									65.1669	11093.8
									65.2063	11085.9
									65.2457	11086.3
									65.2851	11086
									65.3244	11083.8
									65.3638	11081.5
									65.4032	11080
									65.4426	11079
									65.482	11076.2
									65.5214	11071
									65.5608	11066.9
									65.6002	11065.4
									65.6396	11061.8
									65.679	11059.1
									65.7184	11056.3
									65.7578	11055.3
									65.7971	11050.1
									65.8365	11041.4
									65.8759	11037.3
									65.9153	11030.6
									65.9547	11023.5
									65.9941	11018.4
									66.0335	11012.8
									66.0729	11012.1
									66.1123	11010.4
									66.1517	11005.1
									66.191	11001.3
									66.2304	11001.7
									66.2698	11001.3
									66.3092	10997.8
									66.3486	10996.8
									66.388	10992.9
									66.4274	10992.4
									66.4668	10995.6
									66.5062	10995
									66.5456	11001
									66.585	10999.5
									66.6243	10996.3
									66.6637	10995.3
									66.7031	10997.5
									66.7425	10995.1
									66.7819	10990.9
									66.8213	10991
									66.8607	10992.1
									66.9001	10990.5
									66.9395	10991.5
									66.9789	10989.7
									67.0182	10991.8
									67.0576	10989.3
									67.097	10985
									67.1364	10984.3
									67.1758	10979.1
									67.2152	10977.5
									67.2546	10977.7
									67.294	10975.6
									67.3334	10971.2
									67.3728	10967.4
									67.4122	10963.5
									67.4515	10962.8
									67.4909	10959.5
									67.5303	10956.5
									67.5697	10956.8
									67.6091	10959
									67.6485	10956.5
									67.6879	10956.6
									67.7273	10951.3
									67.7667	10952.5
									67.8061	10953.6
									67.8455	10951.9
									67.8849	10948
									67.9242	10949.6
									67.9636	10950.3
									68.003	10952.8
									68.0424	10952.5
									68.0818	10952
									68.1212	10951.1
									68.1606	10944.6
									68.2	10942.1
									68.2394	10941.7
									68.2788	10937.7
									68.3182	10936.1
									68.3575	10933.2
									68.3969	10930.7
									68.4363	10930.1
									68.4757	10930.6
									68.5151	10931.5
									68.5545	10930
									68.5939	10927.4
									68.6333	10920.8
									68.6727	10917.9
									68.7121	10919
									68.7515	10912.7
									68.7908	10916.3
									68.8302	10911.4
									68.8696	10910.7
									68.909	10909.8
									68.9484	10910.8
									68.9878	10910.7
									69.0272	10909.6
									69.0666	10905.2
									69.106	10903.9
									69.1454	10904.2
									69.1847	10904.3
									69.2241	10903.8
									69.2635	10907.2
									69.3029	10904.8
									69.3423	10907
									69.3817	10905.2
									69.4211	10905.7
									69.4605	10904.4
									69.4999	10906
									69.5393	10902.4
									69.5787	10903.7
									69.618	10905.7
									69.6574	10907.9
									69.6968	10906.6
									69.7362	10903.8
									69.7756	10907.2
									69.815	10912.5
									69.8544	10912
									69.8938	10912.5
									69.9332	10911.6
									69.9726	10911.3
									70.012	10913.2
									70.0513	10918.1
									70.0907	10919.6
									70.1301	10919.9
									70.1695	10921.6
									70.2089	10921.5
									70.2483	10924.9
									70.2877	10922.3
									70.3271	10919.7
									70.3665	10924.6
									70.4059	10922.2
									70.4453	10931.2
									70.4847	10932.6
									70.524	10932.6
									70.5634	10931.8
									70.6028	10931.7
									70.6422	10930.1
									70.6816	10933.1
									70.721	10933.5
									70.7604	10935.9
									70.7998	10938.2
									70.8392	10938.6
									70.8786	10938.4
									70.918	10938.3
									70.9573	10938.7
									70.9967	10938.5
									71.0361	10940.5
									71.0755	10941.2
									71.1149	10940.7
									71.1543	10948.7
									71.1937	10947.6
									71.2331	10944.8
									71.2725	10946.6
									71.3119	10949.4
									71.3512	10954.1
									71.3906	10957
									71.43	10950.1
									71.4694	10951.8
									71.5088	10948.1
									71.5482	10949.9
									71.5876	10953.6
									71.627	10954.6
									71.6664	10951
									71.7058	10953.2
									71.7451	10956.8
									71.7845	10955.3
									71.8239	10951.8
									71.8633	10949.2
									71.9027	10955.6
									71.9421	10956.8
									71.9815	10956.5
									72.0209	10961.5
									72.0603	10957.8
									72.0997	10958.2
									72.1391	10959
									72.1784	10960.6
									72.2178	10962.7
									72.2572	10963.1
									72.2966	10962.4
									72.336	10964.5
									72.3754	10968.2
									72.4148	10968.5
									72.4542	10965.6
									72.4936	10966.7
									72.533	10969.1
									72.5724	10968.8
									72.6118	10976.5
									72.6511	10975.1
									72.6905	10976
									72.7299	10976.1
									72.7693	10976.2
									72.8087	10978.4
									72.8481	10982
									72.8875	10981.4
									72.9269	10978.1
									72.9663	10974.6
									73.0057	10968.6
									73.0451	10969.7
									73.0844	10966.9
									73.1238	10969.8
									73.1632	10964.6
									73.2026	10962.7
									73.242	10967
									73.2814	10967.2
									73.3208	10962.7
									73.3602	10961.5
									73.3996	10954.8
									73.439	10957.5
									73.4784	10960.8
									73.5177	10959.3
									73.5571	10958.5
									73.5965	10960.1
									73.6359	10959.7
									73.6753	10964.9
									73.7147	10969.9
									73.7541	10977.2
									73.7935	10980.2
									73.8329	10982.6
									73.8723	10987.3
									73.9116	10993.8
									73.951	10996.1
									73.9904	10998.9
									74.0298	11002.9
									74.0692	11007.8
									74.1086	11012.7
									74.148	11018.3
									74.1874	11028.7
									74.2268	11027.2
									74.2662	11031.5
									74.3056	11029.4
									74.3449	11032.8
									74.3843	11029.7
									74.4237	11032.9
									74.4631	11027.7
									74.5025	11026
									74.5419	11028.5
									74.5813	11028
									74.6207	11024.6
									74.6601	11024.8
									74.6995	11020.7
									74.7389	11013.9
									74.7782	11013
									74.8176	11008.1
									74.857	10999
									74.8964	10991.7
									74.9358	10988.7
									74.9752	10980.9
									75.0146	10982.9
									75.054	10979.9
									75.0934	10972.5
									75.1328	10969.1
									75.1722	10969.3
									75.2116	10972.2
									75.2509	10967.8
									75.2903	10963.4
									75.3297	10960.7
									75.3691	10956.5
									75.4085	10952.7
									75.4479	10948.6
									75.4873	10944.1
									75.5267	10940.3
									75.5661	10941.1
									75.6055	10936.8
									75.6449	10935.4
									75.6842	10936
									75.7236	10936.4
									75.763	10936.4
									75.8024	10928.6
									75.8418	10924.1
									75.8812	10923.2
									75.9206	10925.8
									75.96	10927.3
									75.9994	10926.4
									76.0388	10922.5
									76.0781	10920.9
									76.1175	10918
									76.1569	10913.3
									76.1963	10910.1
									76.2357	10911.4
									76.2751	10907.8
									76.3145	10906.2
									76.3539	10906.7
									76.3933	10905.7
									76.4327	10902.8
									76.4721	10901.8
									76.5114	10901.7
									76.5508	10899.4
									76.5902	10900.7
									76.6296	10898.3
									76.669	10895.8
									76.7084	10897
									76.7478	10898
									76.7872	10897.4
									76.8266	10889.8
									76.866	10891.4
									76.9054	10894.7
									76.9447	10891.3
									76.9841	10887.8
									77.0235	10887.8
									77.0629	10887
									77.1023	10891.5
									77.1417	10890.7
									77.1811	10894.5
									77.2205	10895.2
									77.2599	10900
									77.2993	10903.9
									77.3387	10902.9
									77.3781	10902.2
									77.4174	10901.3
									77.4568	10906.1
									77.4962	10905.2
									77.5356	10907.5
									77.575	10901.7
									77.6144	10904
									77.6538	10903.9
									77.6932	10906.9
									77.7326	10911.4
									77.772	10911.9
									77.8113	10914.8
									77.8507	10911.5
									77.8901	10912.9
									77.9295	10915.4
									77.9689	10912.5
									78.0083	10912.7
									78.0477	10914.2
									78.0871	10912.7
									78.1265	10920.2
									78.1659	10923.7
									78.2053	10921.9
									78.2446	10920.1
									78.284	10919.2
									78.3234	10917.3
									78.3628	10917.2
									78.4022	10915.4
									78.4416	10919.3
									78.481	10921
									78.5204	10920.8
									78.5598	10924.7
									78.5992	10928.8
									78.6385	10932.8
									78.6779	10933.5
									78.7173	10933.3
									78.7567	10940.3
									78.7961	10940.1
									78.8355	10947
									78.8749	10946.5
									78.9143	10947.4
									78.9537	10950.7
									78.9931	10950.7
									79.0325	10958.9
									79.0718	10962.5
									79.1112	10961.3
									79.1506	10959.5
									79.19	10963.8
									79.2294	10968.3
									79.2688	10971.3
									79.3082	10974.4
									79.3476	10977.7
									79.387	10981.2
									79.4264	10984.8
									79.4658	10988.7
									79.5052	10992.8
									79.5445	10997.1
									79.5839	11001.6
									79.6233	11006.4
									79.6627	11011.4
									79.7021	11016.7
									79.7415	11022.3
									79.7809	11028.2
									79.8203	11034.4
									79.8597	11040.9
									79.8991	11047.7
									79.9385	11054.9
									79.9778	11062.5
									80.0172	11070.4

## Sheet: Fig. 4d
Fig. 4d	Energy (eV)	Normalized data (a.u.)
		Pd foil	PdO	Pd1@HEFO
	24200.6	-0.00148	0.00164	-0.000585199
	24210.5	2.15733e-05	0.00154	-0.000397878
	24220.6	-0.000630126	0.000554567	7.46237e-05
	24230.5	-0.00265	-0.000624931	0.000487644
	24240.6	-0.00316	-0.000964182	0.00129
	24250.6	-0.00020849	-0.00152	0.00172
	24260.6	0.00162	-0.00121	0.00258
	24270.6	0.00712	-0.00149	0.00398
	24280.6	0.00806	-0.00412	0.00613
	24290.5	0.01228	0.00424	0.00866
	24300.6	0.01918	0.00266	0.01229
	24310.6	0.02568	0.00735	0.0188
	24311.2	0.02686	0.00788	0.0197
	24312.4	0.02937	0.00879	0.02124
	24313.7	0.03013	0.00975	0.02172
	24314.8	0.03149	0.01055	0.02304
	24316.1	0.03201	0.01151	0.02456
	24317.2	0.03397	0.01236	0.02571
	24318.5	0.03249	0.01408	0.0284
	24319.6	0.03333	0.01573	0.03003
	24320.8	0.03347	0.01747	0.03194
	24321.9	0.03645	0.01902	0.03393
	24323.2	0.04025	0.02048	0.0363
	24324.4	0.041	0.02282	0.03953
	24325.6	0.04469	0.02571	0.04347
	24326.8	0.05194	0.02866	0.04611
	24328	0.05893	0.03247	0.05291
	24329.2	0.07035	0.03557	0.0572
	24330.4	0.08429	0.0402	0.06355
	24331.6	0.0958	0.04567	0.07292
	24332.8	0.1123	0.05145	0.08488
	24334	0.13425	0.05946	0.09725
	24335.2	0.16152	0.06828	0.11363
	24336.4	0.19356	0.08252	0.13438
	24337.5	0.22527	0.10153	0.16203
	24338.8	0.25448	0.12629	0.18887
	24340	0.29582	0.15776	0.22401
	24341.2	0.33952	0.19767	0.26134
	24342.3	0.38482	0.23954	0.30334
	24343.6	0.43612	0.29933	0.3493
	24344.8	0.48888	0.35788	0.39791
	24345.9	0.54493	0.41913	0.45293
	24347.2	0.6018	0.47701	0.5151
	24348.3	0.65241	0.51852	0.5697
	24349.6	0.70608	0.57025	0.62988
	24350.7	0.75591	0.62916	0.69362
	24352	0.80442	0.70965	0.75291
	24353.2	0.84988	0.80691	0.80901
	24354.3	0.89091	0.90114	0.86438
	24355.6	0.92413	0.98828	0.91339
	24356.8	0.95126	1.04606	0.95872
	24358	0.96537	1.07271	0.99627
	24359.1	0.97487	1.0782	1.02632
	24360.4	0.97922	1.07108	1.05742
	24361.6	0.97742	1.06087	1.07905
	24362.8	0.97229	1.05294	1.09205
	24364	0.96629	1.04866	1.09519
	24365.2	0.96232	1.04636	1.097
	24366.5	0.96208	1.04351	1.09437
	24367.6	0.96031	1.03348	1.08893
	24368.8	0.96222	1.01102	1.07393
	24370	0.96668	0.99761	1.06776
	24371.2	0.97458	0.99354	1.06046
	24372.4	0.98483	0.99225	1.04723
	24373.6	0.99439	0.99275	1.03471
	24374.8	1.01118	0.99725	1.02906
	24376	1.02753	0.98619	1.01677
	24377.2	1.04036	0.96339	1.00665
	24378.4	1.05567	0.93747	0.99086
	24379.6	1.06424	0.92066	0.98616
	24380.8	1.07149	0.91569	0.97412
	24381.9	1.07229	0.90808	0.96349
	24383.2	1.06714	0.89892	0.95423
	24384.3	1.05887	0.89065	0.94632
	24385.6	1.0507	0.88473	0.93982
	24386.9	1.03695	0.88216	0.93856
	24388	1.0233	0.8814	0.93415
	24389.2	1.00568	0.88147	0.92965
	24390.4	0.99201	0.88276	0.92972
	24391.6	0.97953	0.88514	0.93166
	24392.8	0.96636	0.88789	0.92588
	24394	0.95853	0.89107	0.92825
	24395.2	0.95535	0.8947	0.92937
	24396.4	0.9519	0.89832	0.93097
	24397.5	0.95165	0.90319	0.93172
	24398.8	0.95311	0.91076	0.93706
	24400	0.96017	0.91999	0.93819
	24401.2	0.96427	0.92964	0.94574
	24402.4	0.97016	0.93906	0.94974
	24403.6	0.97834	0.94715	0.9567
	24404.8	0.98568	0.95545	0.97015
	24406	0.99317	0.96464	0.97267
	24407.2	1.00071	0.97305	0.98213
	24408.4	1.0057	0.98081	0.98877
	24409.6	1.01027	0.98866	0.99823
	24410.8	1.01726	0.99698	1.00409
	24412	1.0282	1.00512	1.0117
	24413.1	1.03631	1.01346	1.02008
	24414.4	1.04646	1.02114	1.02852
	24415.6	1.0505	1.02712	1.03301
	24416.8	1.05478	1.03061	1.03818
	24418	1.06207	1.03149	1.04361
	24419.2	1.06922	1.03071	1.04906
	24420.4	1.07137	1.02705	1.05247
	24421.6	1.07429	1.02209	1.05658
	24422.8	1.0731	1.01631	1.0552
	24424.1	1.06798	1.00856	1.05534
	24425.2	1.06296	1.00296	1.05686
	24426.4	1.05747	0.99693	1.05613
	24427.6	1.05004	0.99219	1.05129
	24428.8	1.03974	0.9893	1.05265
	24430	1.0297	0.98776	1.05248
	24431.1	1.01929	0.98834	1.04371
	24432.5	1.01105	0.99086	1.0344
	24433.6	1.00335	0.99368	1.03146
	24434.8	0.99684	0.99665	1.03068
	24436	0.99246	1.00055	1.02874
	24437.3	0.9911	1.00401	1.0234
	24438.4	0.99118	1.00666	1.01857
	24439.6	0.99218	1.00819	1.01834
	24440.8	0.99142	1.00851	1.01553
	24442	0.99279	1.00648	1.01165
	24443.2	0.99309	1.0046	1.01333
	24444.4	0.99607	1.00087	1.00726
	24445.6	0.9938	0.997	1.00877
	24446.8	0.99967	0.99265	1.00735
	24447.9	1.00424	0.98859	1.00748
	24449.2	1.0076	0.98417	1.00659
	24450.4	1.00903	0.98028	1.00603
	24451.6	1.01469	0.97728	1.00733
	24452.8	1.01978	0.97394	1.00777
	24454	1.02065	0.97379	0.99948
	24455.2	1.02364	0.97229	1.00315
	24456.3	1.02672	0.97124	1.0019
	24457.6	1.03245	0.97097	1.00242
	24458.7	1.03728	0.97018	1.00192
	24460	1.03872	0.96914	0.99818
	24461.2	1.04208	0.96806	0.99761
	24462.3	1.04463	0.96634	0.99871
	24463.6	1.04358	0.9659	0.99879
	24464.7	1.04522	0.96491	0.99858
	24466	1.04593	0.96371	0.99592
	24467.2	1.04813	0.96284	0.99638
	24468.4	1.0483	0.9621	0.99573
	24469.6	1.04488	0.96137	0.99519
	24470.7	1.04285	0.9608	0.99364
	24472	1.04152	0.95986	0.9962
	24473.2	1.03543	0.9558	0.99513
	24474.3	1.02879	0.95506	0.99179
	24475.6	1.02331	0.96092	0.98988
	24476.8	1.0183	0.96959	0.98882
	24478	1.01403	0.97646	0.98788
	24479.2	1.01015	0.98598	0.9915
	24480.4	1.00643	0.99439	0.98836
	24481.6	1.00465	0.99539	0.99467
	24482.8	1.00268	0.99533	0.99448
	24484	0.9983	0.99508	0.99578
	24485.2	0.99568	0.99739	0.99441
	24486.4	0.99492	0.9995	0.99691
	24487.6	0.99292	1.00241	0.99423
	24488.8	0.9911	1.00414	0.99667
	24490	0.98991	1.00544	0.99287
	24491.2	0.99097	1.00652	1.00097
	24492.3	0.99548	1.00691	1.00532
	24493.6	0.99987	1.00727	1.00381
	24494.8	1.00235	1.00503	1.00592
	24496	1.00719	1.00614	1.00785
	24497.2	1.01268	1.00647	1.01039
	24498.4	1.01808	1.00478	1.01338
	24499.6	1.01915	1.00489	1.017
	24501.4	1.02452	1.00504	1.01639
	24503	1.02973	1.0041	1.01694
	24504.5	1.02995	1.00424	1.02093
	24506	1.0313	1.0046	1.02441
	24507.5	1.03429	1.0046	1.02404
	24509	1.03812	1.00227	1.02663
	24510.5	1.0405	1.00431	1.02735
	24512	1.04351	1.00384	1.03088
	24513.5	1.04359	1.00364	1.02945
	24515	1.04231	1.00253	1.02616
	24516.5	1.03798	1.00295	1.02726
	24518	1.03498	1.00257	1.02452
	24519.5	1.03496	1.00134	1.02709
	24521	1.03034	1.00283	1.02325
	24522.5	1.02978	1.00236	1.02339
	24524	1.03039	1.0024	1.02267
	24525.5	1.02678	1.00257	1.02189
	24527	1.02275	1.0027	1.01707
	24528.5	1.02135	1.00199	1.01527
	24529.9	1.01997	1.00195	1.01477
	24531.5	1.02086	1.00221	1.01354
	24533	1.01688	1.00139	1.01127
	24534.4	1.01365	1.00233	1.01101
	24536	1.01143	1.00448	1.01026
	24537.5	1.00576	1.00519	1.00683
	24539	1.00222	1.007	1.0086
	24540.5	1.00168	1.00849	1.00443
	24541.9	1.00105	1.01075	1.00973
	24543.5	1.00056	1.0115	1.00368
	24545	0.99696	1.0107	1.00656
	24546.5	0.99505	1.0096	1.00668
	24548	0.99277	1.00971	1.00621
	24549.5	0.99091	1.00971	1.00144
	24551	0.99133	1.00773	1.00434
	24552.5	0.98782	1.00502	1.00242
	24554	0.985	1.00276	1.00047
	24555.5	0.98686	0.9998	0.99914
	24557	0.99083	0.99673	1.00353
	24558.5	0.99164	0.99322	1.00104
	24560	0.99404	0.98931	0.99872
	24562.4	0.99866	0.98213	1.00192
	24564.8	0.99973	0.97447	0.99989
	24567.1	1.00295	0.96841	0.99951
	24569.6	1.00999	0.96245	0.9981
	24572	1.01732	0.96196	0.99984
	24574.4	1.02244	0.96709	0.99533
	24576.8	1.02717	0.97044	0.99635
	24579.2	1.02776	0.97681	0.99562
	24581.6	1.03056	0.98618	0.9967
	24584	1.03282	0.99011	0.99757
	24586.4	1.03365	0.99324	0.99606
	24589.2	1.03539	0.9985	0.99619
	24591.1	1.03298	1.00255	0.99589
	24593.6	1.03118	1.00611	0.99596
	24596	1.02779	1.01007	0.99413
	24598.3	1.02721	1.01042	0.99731
	24600.8	1.02459	1.01435	1.00119
	24603.2	1.02177	1.01571	1.00177
	24605.6	1.01267	1.017	0.99954
	24608	1.00482	1.01705	0.99977
	24610.4	1.00142	1.01604	1.00165
	24612.8	0.99575	1.0158	1.00092
	24615.2	0.98962	1.01191	1.00337
	24617.5	0.98692	1.00859	1.0013
	24620	0.98837	1.00673	1.00446
	24622.4	0.98947	1.00341	1.00743
	24624.7	0.98863	1.0008	1.00716
	24627.2	0.98855	0.99816	1.00841
	24629.6	0.98467	0.99548	1.00711
	24632	0.98544	0.99338	1.00743
	24634.4	0.98452	0.99099	1.00655
	24636.8	0.98399	0.98752	1.0042
	24639.2	0.98169	0.98536	1.00188
	24641.6	0.98543	0.98524	1.00562
	24644	0.98853	0.98643	1.00475
	24646.4	0.99113	0.98792	1.0042
	24649.2	0.99313	0.99149	1.00097
	24651.2	0.99365	0.99514	0.99995
	24653.5	0.99436	0.99827	0.99967
	24656	0.99893	1.00013	0.9991
	24659.8	1.00663	1.00358	0.99633
	24662.6	1.01595	1.00536	1.00015
	24666.3	1.0218	1.00647	0.99826
	24669.2	1.02485	1.00653	0.99821
	24672.5	1.02857	1.00573	0.99817
	24675.8	1.02666	1.00771	0.99832
	24679.6	1.02122	1.00798	0.99609
	24682.4	1.01832	1.00766	0.99611
	24686.2	1.01281	1.00649	0.99548
	24689	1.00854	1.00428	0.99532
	24692.3	1.0001	1.00129	0.99591
	24696.1	0.99183	0.99665	0.99409
	24698.9	0.99125	0.99366	0.99332
	24702.7	0.98905	0.98981	0.99313
	24705.5	0.98811	0.98882	0.99407
	24709.3	0.98659	0.98865	0.99522
	24712.1	0.9868	0.98895	0.99516
	24715.8	0.98452	0.98893	0.99332
	24718.7	0.98592	0.98955	0.99434
	24722.5	0.98575	0.99104	0.99452
	24725.3	0.98688	0.99182	0.99618
	24729.1	0.98867	0.99392	0.99449
	24731.9	0.98807	0.996	0.99596
	24735.7	0.98728	0.99966	0.99591
	24739	0.99218	1.00276	0.99653
	24741.8	0.9932	1.00551	0.99913
	24745.6	0.99488	1.0094	0.99762
	24748.4	0.99572	1.01172	0.99866
	24752.2	0.9976	1.014	0.99695
	24755.1	1.0015	1.0146	0.99696
	24758.8	1.00752	1.01441	0.99903
	24761.7	1.00876	1.01345	1.00199
	24765.4	1.01291	1.01092	0.99922
	24768.2	1.01428	1.00793	1.00161
	24772	1.01584	1.00422	1.00051
	24775.3	1.01645	1.00228	1.00264
	24778.6	1.01597	1.00071	1.00195
	24781.8	1.01388	1.00018	1.00277
	24784.7	1.01243	1.00036	1.00016
	24788	1.01307	1.00091	1.00312
	24791.8	1.00761	1.00088	1.00217
	24794.6	1.00332	1.00027	0.99974
	24798.3	0.99783	0.999	1.0026
	24801.2	0.99509	0.99828	1.00254
	24804.5	0.99213	0.99842	1.00131
	24809.5	0.98995	0.99773	0.99998
	24813.9	0.98791	0.99958	1.00053
	24818.3	0.99229	1.00091	1.00031
	24822.2	0.99524	1.00213	1.00166
	24827.1	0.99217	1.00312	0.99779
	24831.4	0.99325	1.00385	0.99813
	24835.8	0.98996	1.00289	0.99563
	24840.2	0.99139	1.00279	0.99828
	24844.6	0.99367	1.00163	0.99568
	24849.1	0.99374	1.00125	0.99598
	24853.5	0.99559	1.00153	0.99631
	24857.8	0.99895	1.0012	0.998
	24862.2	1.0026	0.99977	0.99666
	24866.7	1.00282	1.00006	0.99956
	24871.1	1.00332	1.00059	0.99656
	24875.5	1.00101	1.00216	0.99649
	24879.8	1.00065	1.00054	0.99774
	24883.8	1.00629	1.00118	0.99822
	24888.7	1.00759	1.00105	0.99983
	24893.1	1.00244	1.00089	0.99837
	24897.4	1.00357	1.00074	1.00094
	24901.9	0.99936	1.00012	0.99801
	24906.3	1.0013	1.00112	1.0004
	24910.6	1.00001	1.0021	1.0016
	24915	1.00045	1.00403	1.00316
	24919.5	0.99781	1.00389	1.00165
	24923.9	0.99615	1.0057	1.00162
	24928.3	0.99605	1.00206	1.00112
	24932.7	0.99501	1.00204	1.00238
	24937	0.99553	1.00059	1.0023
	24941.5	0.99518	0.99977	1.00147
	24945.8	0.99733	0.99842	1.00302
	24950.2	0.99547	0.99908	1.00219
	24954.7	0.9962	0.99956	1.00205
	24959	0.99966	1.00012	1.00154
	24963.4	1.00083	1.00009	1.00208
	24967.4	1.00179	1.00002	1.00323
	24972.3	1.0022	1.00027	1.00431
	24976.7	1.00112	0.99942	1.00054
	24981	1.0046	0.99798	1.00179
	24985.5	1.00437	0.99707	1.00231
	24989.9	1.00538	0.9966	1.00283
	24994.2	1.00397	0.99728	1.00005
	24998.7	1.00636	0.99784	1.00137
	25003.1	1.00857	0.99831	1.00232
	25008.6	1.0076	1.00015	1.00307
	25014.1	1.00471	0.99828	1.00014
	25019.6	1.00235	0.99759	1.00368
	25025.1	1.00096	0.99672	1.00139
	25030.6	1.00197	0.99662	1.00064
	25036.1	1.00404	0.99532	1.00292
	25041.7	1.00571	0.99447	1.00354
	25047.1	1.00583	0.99408	1.00288
	25052.5	1.00165	0.99289	1.00289
	25058.1	0.99933	0.99211	1.00074
	25063.7	0.99494	0.99251	0.99905
	25069.1	0.99593	0.99131	0.9998
	25074.6	0.99839	0.99222	1.00265
	25080.1	0.99441	0.99156	1.0014
	25085.6	0.99363	0.9921	0.99832
	25091.1	0.9978	0.99329	1.0002
	25096.7	0.99953	0.99308	1.00128
	25102.1	1.00045	0.99261	1.00006
	25107.6	1.00022	0.9918	1.00149

## Sheet: Fig. 4e
Fig. 4e	R	Pd foil		PdO		Pd1@HEFO
		Experimet data	Simulation data	Experimet data	Simulation data	Experimet data	Simulation data
	0	47.1058	47.1998	24.6326	24.1885	2.42742	2.77747
	0.03068	47.1079	47.1941	24.6821	24.3165	2.42035	2.75117
	0.06136	47.1131	47.1786	24.7907	24.5108	2.40158	2.67519
	0.09204	47.1193	47.1574	24.8909	24.6596	2.37835	2.55892
	0.12272	47.1242	47.138	24.937	24.7296	2.36179	2.42142
	0.1534	47.1262	47.1306	24.9107	24.7079	2.36294	2.30479
	0.18408	47.1249	47.1404	24.8188	24.5968	2.38576	2.29097
	0.21476	47.1211	47.1621	24.6971	24.415	2.42409	2.39528
	0.24544	47.1171	47.1859	24.6163	24.2192	2.46644	2.53573
	0.27612	47.1157	47.2042	24.648	24.2359	2.50202	2.66239
	0.3068	47.1191	47.2129	24.7746	24.4491	2.5236	2.75351
	0.33748	47.1274	47.2107	24.9151	24.6488	2.52851	2.79918
	0.36816	47.1381	47.199	25.0064	24.7784	2.51923	2.79747
	0.39884	47.1481	47.1819	25.0158	24.8127	2.50387	2.7544
	0.42951	47.1547	47.1669	24.937	24.7426	2.49547	2.68548
	0.46019	47.157	47.1628	24.793	24.5746	2.50762	2.61769
	0.49087	47.1557	47.174	24.6501	24.3363	2.54636	2.58631
	0.52155	47.1536	47.1964	24.6233	24.1597	2.60559	2.61439
	0.55223	47.1546	47.2212	24.7566	24.369	2.67127	2.68938
	0.58291	47.1615	47.2406	24.9494	24.6441	2.72838	2.77517
	0.61359	47.1735	47.2493	25.0981	24.8588	2.76547	2.83673
	0.64427	47.1869	47.2447	25.1416	24.97	2.77769	2.84873
	0.67495	47.1968	47.2274	25.05	24.9525	2.77035	2.79661
	0.70563	47.2001	47.2023	24.8278	24.7974	2.76378	2.68018
	0.73631	47.1965	47.1807	24.5566	24.515	2.79493	2.5309
	0.76699	47.1909	47.1796	24.5731	24.166	2.90258	2.47126
	0.79767	47.1931	47.2079	25.0171	24.3818	3.09965	2.66534
	0.82835	47.2129	47.2557	25.5826	24.8476	3.36856	3.04616
	0.85903	47.2511	47.3067	26.1225	25.2827	3.67889	3.50798
	0.88971	47.2987	47.3478	26.5535	25.6245	3.99879	3.99541
	0.92039	47.3437	47.3697	26.8129	25.8249	4.29763	4.46879
	0.95107	47.3755	47.3665	26.8565	25.8521	4.54627	4.89277
	0.98175	47.3863	47.3362	26.6629	25.7001	4.71781	5.23474
	1.01243	47.3716	47.2822	26.2382	25.4045	4.78884	5.46599
	1.04311	47.3312	47.2182	25.6256	25.092	4.74177	5.564
	1.07379	47.2712	47.1797	24.9597	25.0664	4.56844	5.51562
	1.10447	47.2075	47.2118	24.8046	25.4889	4.27782	5.32203
	1.13515	47.1737	47.2933	25.479	26.1106	3.91548	5.00813
	1.16583	47.1996	47.3792	26.3035	26.7229	3.61528	4.64241
	1.1965	47.2595	47.443	27.0379	27.2121	3.64894	4.3728
	1.22718	47.3167	47.4692	27.5955	27.5127	4.18072	4.42663
	1.25786	47.3539	47.4496	27.9416	27.6014	5.06572	4.93419
	1.28854	47.3685	47.3847	28.0915	27.5112	6.13705	5.79996
	1.31922	47.3719	47.2916	28.1213	27.3548	7.29472	6.86536
	1.3499	47.3882	47.2324	28.1718	27.3382	8.4696	8.01141
	1.38058	47.4403	47.3038	28.4105	27.6771	9.60387	9.15295
	1.41126	47.5269	47.4628	28.9382	28.4151	10.645	10.223
	1.44194	47.6238	47.6297	29.721	29.4097	11.545	11.1658
	1.47262	47.7001	47.7615	30.6302	30.4727	12.2609	11.9345
	1.5033	47.7278	47.8288	31.517	31.4437	12.7566	12.4912
	1.53398	47.6848	47.8103	32.2527	32.2007	13.0042	12.808
	1.56466	47.557	47.6935	32.741	32.6584	12.9853	12.8671
	1.59534	47.3408	47.4757	32.9218	32.7677	12.692	12.6618
	1.62602	47.0694	47.1656	32.771	32.516	12.1279	12.1969
	1.6567	47.3407	47.2178	32.2992	31.9257	11.3078	11.4876
	1.68738	47.7445	47.6421	31.5479	31.0509	10.2575	10.5595
	1.71806	48.1525	48.0694	30.5833	29.972	9.01324	9.44721
	1.74874	48.5222	48.4558	29.4888	28.7892	7.62044	8.19243
	1.77942	48.8117	48.7573	28.3553	27.6161	6.13374	6.84227
	1.8101	48.9849	48.9347	27.2717	26.5772	4.62161	5.44698
	1.84078	49.0185	48.9611	26.3153	25.8086	3.22035	4.0584
	1.87146	48.9133	48.8311	25.5408	25.4181	2.88846	2.73773
	1.90214	48.7153	48.5823	24.9681	25.3293	3.99971	2.57997
	1.93282	48.5578	48.3483	24.5669	25.301	5.14362	3.66901
	1.9635	48.6679	48.4115	24.2582	25.1794	6.12069	4.62473
	1.99418	49.1565	48.927	24.0418	24.9456	6.88608	5.41621
	2.02485	49.9068	49.7286	24.357	24.6838	7.42551	6.04459
	2.05553	50.7712	50.6435	24.6746	24.5992	7.74633	6.52952
	2.08621	51.6499	51.5698	24.945	24.7849	7.87858	6.90864
	2.11689	52.4816	52.4466	25.1135	25.0241	7.8777	7.2351
	2.14757	53.2384	53.245	25.1328	25.1585	7.82588	7.57023
	2.17825	53.9264	53.9683	24.9725	25.1183	7.82622	7.97048
	2.20893	54.5845	54.6509	24.6308	24.8795	7.98136	8.47219
	2.23961	55.2748	55.3511	24.2677	24.4715	8.35744	9.08198
	2.27029	56.0621	56.1314	24.7429	24.3781	8.95739	9.77755
	2.30097	56.9866	57.0335	25.5449	25.0616	9.72728	10.5168
	2.33165	58.0432	58.0575	26.4272	25.8956	10.5852	11.2486
	2.36233	59.179	59.1567	27.3209	26.7638	11.4464	11.9213
	2.39301	60.3049	60.2473	28.1738	27.6085	12.2367	12.4887
	2.42369	61.3146	61.2261	28.9484	28.391	12.8962	12.9126
	2.45437	62.1022	61.9882	29.6251	29.0931	13.3805	13.1656
	2.48505	62.5763	62.441	30.204	29.7171	13.661	13.232
	2.51573	62.6689	62.5147	30.7011	30.2821	13.724	13.1084
	2.54641	62.3427	62.1685	31.141	30.8135	13.5709	12.8046
	2.57709	61.593	61.3946	31.5461	31.3311	13.2177	12.3438
	2.60777	60.4481	60.218	31.9274	31.8388	12.6949	11.7627
	2.63845	58.9658	58.6945	32.2804	32.3213	12.0471	11.112
	2.66913	57.2286	56.9052	32.5885	32.7498	11.3326	10.4554
	2.69981	55.3356	54.9502	32.833	33.0938	10.6218	9.86668
	2.73049	53.395	52.9405	33.0051	33.333	9.99299	9.42039
	2.76117	51.5147	50.9907	33.1166	33.4691	9.52179	9.17503
	2.79184	49.7966	49.2205	33.2044	33.5308	9.2624	9.1523
	2.82252	48.3428	47.8461	33.3264	33.5724	9.22772	9.32735
	2.8532	47.4701	47.9554	33.5456	33.6627	9.38305	9.63954
	2.88388	47.9506	48.7518	33.9062	33.8639	9.66104	10.0152
	2.91456	48.4559	49.2862	34.4126	34.2073	9.98575	10.3865
	2.94524	48.6851	49.5001	35.0235	34.6798	10.2905	10.6999
	2.97592	48.6557	49.4206	35.665	35.2276	10.5253	10.9185
	3.0066	48.4202	49.1023	36.2499	35.7745	10.6573	11.0195
	3.03728	48.0446	48.6146	36.6971	36.2416	10.6691	10.9925
	3.06796	47.6013	48.0338	36.9428	36.5622	10.5553	10.8369
	3.09864	47.1987	47.4423	36.947	36.6883	10.3205	10.5595
	3.12932	47.3399	47.2063	36.6952	36.5934	9.97665	10.1726
	3.16	47.6507	47.627	36.1967	36.2703	9.54096	9.69229
	3.19068	47.8658	47.9528	35.4809	35.7277	9.03408	9.137
	3.22136	47.9652	48.1322	34.5923	34.9862	8.47836	8.52633
	3.25204	47.953	48.163	33.5836	34.0748	7.89642	7.88016
	3.28272	47.8458	48.0621	32.5093	33.027	7.30971	7.21815
	3.3134	47.6668	47.8611	31.4195	31.8802	6.73744	6.55969
	3.34408	47.4403	47.6066	30.3543	30.6743	6.19553	5.9244
	3.37476	47.1872	47.3764	29.3404	29.4531	5.69589	5.33302
	3.40544	47.0812	47.3296	28.3911	28.2666	5.24592	4.80873
	3.43612	47.3552	47.4751	27.5086	27.1764	4.84834	4.37791
	3.4668	47.6374	47.6297	26.6888	26.2694	4.50156	4.06729
	3.49748	47.9266	47.7229	25.9287	25.6791	4.20064	3.89299
	3.52816	48.2175	47.7388	25.2359	25.5222	3.93866	3.8446
	3.55884	48.4977	47.6817	24.6583	25.6739	3.70848	3.88304
	3.58952	48.7489	47.57	24.4594	25.8785	3.50411	3.95899
	3.62019	48.9493	47.4355	24.7713	25.9942	3.32182	4.03113
	3.65087	49.0784	47.3315	25.1318	25.9778	3.16042	4.07161
	3.68155	49.1208	47.3221	25.3999	25.8352	3.02107	4.06426
	3.71223	49.0685	47.3935	25.5398	25.6011	2.90636	4.00162
	3.74291	48.9235	47.4748	25.5364	25.3319	2.81888	3.88254
	3.77359	48.6974	47.526	25.3863	25.1043	2.75935	3.71079
	3.80427	48.4107	47.5343	25.0963	24.9953	2.72528	3.49395
	3.83495	48.0905	47.5018	24.6849	25.0191	2.7111	3.24282
	3.86563	47.7671	47.4403	24.2114	25.1051	2.70998	2.97118
	3.89631	47.471	47.3703	24.4652	25.1734	2.71589	2.69702
	3.92699	47.234	47.3182	25.0739	25.1809	2.7248	2.4498
	3.95767	47.128	47.3047	25.6875	25.1184	2.73468	2.30262
	3.98835	47.2046	47.3243	26.2586	25.0026	2.74492	2.35365
	4.01903	47.3234	47.3523	26.7499	24.8715	2.75546	2.50495
	4.04971	47.4739	47.3693	27.1309	24.7776	2.76593	2.65201
	4.08039	47.6713	47.3679	27.3796	24.7616	2.77519	2.7631
	4.11107	47.9094	47.3509	27.4844	24.813	2.78119	2.82819
	4.14175	48.1662	47.3273	27.4447	24.8817	2.78126	2.84475
	4.17243	48.4154	47.3087	27.2711	24.922	2.77258	2.81438
	4.20311	48.6343	47.3024	26.9843	24.9109	2.75273	2.74163
	4.23379	48.808	47.3064	26.6127	24.8458	2.72021	2.63328
	4.26447	48.9334	47.3117	26.1899	24.7428	2.67485	2.49774
	4.29515	49.0209	47.309	25.7503	24.6356	2.61814	2.34465
	4.32583	49.0929	47.294	25.3255	24.5708	2.55346	2.18524
	4.35651	49.1777	47.2686	24.9391	24.5792	2.48641	2.05461
	4.38719	49.2979	47.2409	24.6036	24.6401	2.42481	2.14702
	4.41786	49.4588	47.2234	24.3217	24.7057	2.37794	2.2784
	4.44854	49.6457	47.2253	24.1437	24.7398	2.35333	2.3903
	4.47922	49.8301	47.2435	24.2849	24.7262	2.35142	2.47612
	4.5099	49.9799	47.2658	24.5361	24.665	2.36394	2.53306
	4.54058	50.0676	47.2807	24.8053	24.5714	2.37889	2.56046
	4.57126	50.0748	47.2818	25.0698	24.476	2.38603	2.55945
	4.60194	49.9939	47.2683	25.3051	24.4235	2.37884	2.53274
	4.63262	49.8282	47.2441	25.4849	24.442	2.35468	2.48431
	4.6633	49.5907	47.2174	25.5851	24.5062	2.31505	2.41923
	4.69398	49.3015	47.1988	25.5872	24.5703	2.26697	2.34361
	4.72466	48.9847	47.1958	25.4818	24.6045	2.22683	2.26512
	4.75534	48.665	47.2062	25.2705	24.5971	2.22146	2.19497
	4.78602	48.3629	47.2204	24.971	24.5502	2.26511	2.15253
	4.8167	48.0925	47.2297	24.6355	24.4782	2.34092	2.15742
	4.84738	47.8611	47.2296	24.4618	24.4078	2.42634	2.19712
	4.87806	47.6786	47.2205	24.7187	24.3733	2.50614	2.24575
	4.90874	47.5767	47.2063	25.1589	24.3915	2.57022	2.2898
	4.93942	47.6093	47.193	25.6103	24.4401	2.61149	2.3237
	4.9701	47.7812	47.1863	26.0152	24.4849	2.62527	2.34518
	5.00078	48.0385	47.1872	26.3423	24.5038	2.60924	2.35348
	5.03146	48.3315	47.1918	26.5722	24.4887	2.56383	2.34884
	5.06214	48.6248	47.1942	26.6952	24.4431	2.49318	2.33222
	5.09282	48.8907	47.1904	26.7102	24.3815	2.40772	2.30531
	5.1235	49.1064	47.1797	26.6244	24.3297	2.33113	2.27067
	5.15418	49.2543	47.1649	26.4512	24.3166	2.30882	2.23209
	5.18486	49.3229	47.152	26.2095	24.3466	2.37405	2.19532
	5.21553	49.3071	47.1472	25.9216	24.3937	2.50072	2.16869
	5.24621	49.2082	47.1526	25.6124	24.43	2.65123	2.16109
	5.27689	49.0341	47.1637	25.3084	24.4397	2.80338	2.17425
	5.30757	48.7981	47.1736	25.0384	24.4182	2.94408	2.20014
	5.33825	48.5181	47.1773	24.8344	24.3703	3.06474	2.22875
	5.36893	48.2162	47.1726	24.725	24.3109	3.15956	2.25294
	5.39961	47.9188	47.1609	24.7126	24.2655	3.22513	2.2684
	5.43029	47.6604	47.1464	24.7624	24.2616	3.26023	2.27279
	5.46097	47.4915	47.1355	24.8326	24.2978	3.26574	2.2653
	5.49165	47.4583	47.1336	24.8978	24.3452	3.2445	2.24659
	5.52233	47.5222	47.1405	24.9474	24.3794	3.201	2.2188
	5.55301	47.6021	47.1508	24.9795	24.388	3.14106	2.18601
	5.58369	47.6553	47.1582	24.997	24.3682	3.07123	2.15511
	5.61437	47.6693	47.1591	25.0055	24.3254	2.99804	2.13641
	5.64505	47.6465	47.1526	25.0123	24.2727	2.92718	2.13885
	5.67573	47.5975	47.1411	25.0251	24.2326	2.86256	2.15974
	5.70641	47.5388	47.1293	25.0508	24.2278	2.80564	2.18795
	5.73709	47.4906	47.1228	25.0928	24.2566	2.75545	2.21397
	5.76777	47.47	47.1248	25.1499	24.2944	2.70924	2.23201
	5.79845	47.4808	47.1326	25.2161	24.3205	2.66373	2.23888
	5.82913	47.5109	47.1405	25.2815	24.3249	2.61632	2.23323
	5.85981	47.5422	47.1435	25.3346	24.3059	2.56594	2.21522
	5.89049	47.5606	47.1393	25.3641	24.2692	2.51334	2.18656
	5.92117	47.5583	47.1281	25.3609	24.228	2.46093	2.15081
	5.95185	47.5331	47.1131	25.3198	24.2022	2.41209	2.11481
	5.98253	47.4873	47.1002	25.242	24.2075	2.36997	2.09219
	6.0132	47.427	47.0962	25.138	24.2362	2.33603	2.09887
	6.04388	47.3609	47.1027	25.0327	24.2675	2.30899	2.12842
	6.07456	47.3006	47.1144	24.9696	24.286	2.28546	2.16333
	6.10524	47.2582	47.1246	24.9986	24.2848	2.26234	2.19352
	6.13592	47.2408	47.1286	25.1393	24.2641	2.24057	2.21399
	6.1666	47.2439	47.1247	25.3658	24.2304	2.22929	2.22217
	6.19728	47.2547	47.1136	25.6352	24.1967	2.24583	2.21706
	6.22796	47.2621	47.0986	25.9111	24.1815	2.30249	2.19898
	6.25864	47.261	47.0854	26.1667	24.1939	2.3953	2.16952
	6.28932	47.251	47.0806	26.3833	24.2226	2.51284	2.13184
	6.32	47.2356	47.0863	26.5489	24.2493	2.64437	2.09203
	6.35068	47.221	47.0971	26.6578	24.2625	2.78079	2.06526
	6.38136	47.2135	47.1067	26.7095	24.2571	2.91413	2.07571
	6.41204	47.2171	47.111	26.7088	24.2341	3.03731	2.11106
	6.44272	47.2306	47.1087	26.6639	24.1996	3.14431	2.14885
	6.4734	47.249	47.101	26.586	24.1664	3.23034	2.18012
	6.50408	47.2667	47.0906	26.487	24.1518	3.29218	2.20091
	6.53476	47.2801	47.082	26.3778	24.1643	3.32839	2.20918
	6.56544	47.2873	47.079	26.2672	24.1915	3.33956	2.20422
	6.59612	47.2887	47.0819	26.1602	24.2161	3.32834	2.18644
	6.6268	47.2872	47.0873	26.0584	24.2279	3.29944	2.15733
	6.65748	47.2877	47.091	25.9605	24.223	3.2594	2.1196
	6.68816	47.2971	47.0906	25.8641	24.2026	3.21599	2.07799
	6.71884	47.3222	47.0855	25.7667	24.1725	3.17723	2.04591
	6.74952	47.3664	47.0776	25.6671	24.1439	3.1499	2.05667
	6.7802	47.4288	47.0702	25.5656	24.1317	3.13784	2.09407
	6.81087	47.5058	47.0674	25.464	24.1425	3.14097	2.13144
	6.84155	47.5921	47.0707	25.3649	24.165	3.15541	2.1614
	6.87223	47.6827	47.0775	25.2708	24.1849	3.17492	2.18083
	6.90291	47.7723	47.0836	25.184	24.1939	3.19267	2.18814
	6.93359	47.8559	47.0858	25.1053	24.1893	3.20266	2.18285
	6.96427	47.9291	47.0829	25.0348	24.1728	3.20061	2.16547
	6.99495	47.9878	47.0752	24.9716	24.1504	3.18421	2.13749
	7.02563	48.029	47.0647	24.9144	24.1319	3.15311	2.10142
	7.05631	48.0508	47.0554	24.8621	24.1277	3.10867	2.06159
	7.08699	48.0529	47.0521	24.8139	24.1387	3.05361	2.03259
	7.11767	48.0366	47.0567	24.7701	24.1555	2.9915	2.05169
	7.14835	48.0049	47.0652	24.7315	24.1678	2.9263	2.08955
	7.17903	47.9622	47.0727	24.7	24.1698	2.86168	2.1245
	7.20971	47.9141	47.0766	24.6779	24.16	2.80052	2.15161
	7.24039	47.866	47.0757	24.6677	24.1406	2.74439	2.16848
	7.27107	47.8225	47.0704	24.671	24.1181	2.69336	2.1739
	7.30175	47.7858	47.0624	24.6881	24.1032	2.64623	2.16754
	7.33243	47.7556	47.0542	24.7181	24.1057	2.60104	2.14997
	7.36311	47.7288	47.0489	24.7587	24.1226	2.55574	2.12255
	7.39379	47.7012	47.0481	24.8077	24.1421	2.50889	2.08739
	7.42447	47.6689	47.0505	24.8626	24.1552	2.46002	2.04734
	7.45515	47.6295	47.0533	24.9217	24.1576	2.40989	2.0119
	7.48583	47.5827	47.0545	24.9833	24.1485	2.36058	2.04153
	7.51651	47.5305	47.0536	25.0459	24.1302	2.31543	2.07988
	7.54719	47.477	47.0517	25.1076	24.108	2.27877	2.11267
	7.57787	47.4282	47.0506	25.1662	24.0911	2.25508	2.13733
	7.60854	47.3903	47.0516	25.2187	24.089	2.24693	2.1522
	7.63922	47.368	47.0548	25.2618	24.1011	2.25317	2.1564
	7.6699	47.3616	47.0584	25.2919	24.1173	2.26951	2.14983
	7.70058	47.3667	47.0605	25.3056	24.1292	2.2911	2.13313
	7.73126	47.3765	47.0594	25.2998	24.1328	2.31422	2.10766
	7.76194	47.3846	47.0547	25.2725	24.1276	2.33653	2.0754
	7.79262	47.3862	47.0467	25.2225	24.1158	2.35673	2.03904
	7.8233	47.3784	47.0373	25.1502	24.1022	2.37396	2.00979
	7.85398	47.3602	47.0301	25.0572	24.093	2.38751	2.04024
	7.88466	47.3325	47.0302	24.9472	24.0927	2.39658	2.07421
	7.91534	47.2987	47.0373	24.8255	24.0998	2.40021	2.10277
	7.94602	47.2661	47.046	24.7002	24.1081	2.39742	2.12374
	7.9767	47.2469	47.0529	24.5831	24.1125	2.38729	2.13574
	8.00738	47.2545	47.0562	24.4902	24.1101	2.36918	2.13807
	8.03806	47.292	47.0553	24.4401	24.1012	2.3428	2.13075
	8.06874	47.3495	47.0506	24.4415	24.088	2.30838	2.11443
	8.09942	47.4143	47.0432	24.4822	24.0758	2.26665	2.09041
	8.1301	47.4755	47.0352	24.5395	24.0711	2.21883	2.06046
	8.16078	47.5254	47.029	24.5955	24.0766	2.16657	2.02679
	8.19146	47.5585	47.0272	24.6399	24.0873	2.11181	2.00858
	8.22214	47.5714	47.0293	24.6682	24.0969	2.05683	2.04247
	8.25282	47.563	47.0324	24.6797	24.1012	2.01153	2.07316
	8.2835	47.5341	47.0343	24.6762	24.0984	2.05109	2.09852
	8.31418	47.4876	47.0346	24.6613	24.0892	2.09743	2.11692
	8.34486	47.4282	47.0336	24.6388	24.0763	2.13918	2.12729
	8.37554	47.362	47.033	24.6122	24.0646	2.17587	2.12912
	8.40621	47.2965	47.034	24.5841	24.0608	2.20777	2.12253
	8.43689	47.2395	47.0369	24.5552	24.0673	2.23556	2.10821
	8.46757	47.1978	47.0406	24.5253	24.0786	2.26002	2.08736
	8.49825	47.1733	47.0435	24.4938	24.0888	2.28172	2.06165
	8.52893	47.1609	47.0442	24.4614	24.0941	2.3008	2.03307
	8.55961	47.1514	47.0422	24.4312	24.0931	2.31684	2.00518
	8.59029	47.1377	47.0372	24.4087	24.0862	2.32901	2.02532
	8.62097	47.1171	47.0299	24.4009	24.0751	2.33633	2.05022
	8.65165	47.0909	47.0214	24.4124	24.0631	2.33812	2.07031
	8.68233	47.0632	47.0146	24.4425	24.0546	2.33458	2.08422
	8.71301	47.0428	47.0146	24.4849	24.053	2.3274	2.09108
	8.74369	47.0405	47.0205	24.5315	24.0571	2.32046	2.09058
	8.77437	47.0493	47.0269	24.5753	24.0625	2.32005	2.08296
	8.80505	47.0547	47.0315	24.6116	24.0658	2.33362	2.06895
	8.83573	47.0512	47.0335	24.6382	24.0656	2.36662	2.04982
	8.86641	47.0401	47.0329	24.6555	24.0625	2.41964	2.0276
	8.89709	47.0348	47.0303	24.6653	24.0585	2.48882	2.01106
	8.92777	47.0563	47.0263	24.6708	24.0563	2.56829	2.02799
	8.95845	47.0939	47.0223	24.6748	24.0578	2.65202	2.05096
	8.98913	47.1358	47.0196	24.679	24.0621	2.73457	2.07141
	9.01981	47.1756	47.0187	24.6828	24.0668	2.81126	2.08742
	9.05049	47.2088	47.0193	24.6839	24.0694	2.87832	2.09783
	9.08117	47.2321	47.0199	24.6788	24.0684	2.93295	2.102
	9.11185	47.2435	47.0199	24.6638	24.0633	2.97344	2.09974
	9.14253	47.242	47.019	24.636	24.0549	2.99927	2.09135
	9.17321	47.2282	47.0177	24.5939	24.0452	3.01116	2.07755
	9.20388	47.2041	47.017	24.5377	24.0375	3.01107	2.05943
	9.23456	47.1723	47.0174	24.4693	24.0359	3.00211	2.03839
	9.26524	47.1366	47.0188	24.392	24.0405	2.98833	2.01629
	9.29592	47.1012	47.0206	24.3097	24.0472	2.97422	2.00881
	9.3266	47.0706	47.0217	24.2273	24.0525	2.96408	2.02836
	9.35728	47.0502	47.0218	24.1491	24.0546	2.96123	2.04589
	9.38796	47.0436	47.0206	24.0791	24.0531	2.96725	2.05935
	9.41864	47.0464	47.0181	24.0208	24.0488	2.98169	2.06784
	9.44932	47.0523	47.015	24.0283	24.043	3.00229	2.07091
	9.48	47.0605	47.0122	24.0624	24.038	3.02559	2.06854
	9.51068	47.0736	47.0108	24.0863	24.036	3.04777	2.06108
	9.54136	47.0927	47.0115	24.1023	24.0373	3.06529	2.04929
	9.57204	47.1165	47.0135	24.1129	24.0402	3.07531	2.03433
	9.60272	47.1425	47.0154	24.1202	24.0424	3.07594	2.01822
	9.6334	47.1681	47.0165	24.1242	24.0427	3.06621	2.01079
	9.66408	47.191	47.0168	24.1236	24.0407	3.046	2.02394
	9.69476	47.2098	47.0162	24.1164	24.0371	3.0159	2.03941
	9.72544	47.2239	47.015	24.1013	24.0332	2.97699	2.05263
	9.75612	47.2331	47.0136	24.08	24.0311	2.93063	2.06227
	9.7868	47.2379	47.0123	24.0627	24.0317	2.87822	2.06766
	9.81748	47.2391	47.0112	24.0741	24.0345	2.82106	2.06847
	9.84816	47.2376	47.0103	24.1165	24.0377	2.76024	2.06476
	9.87884	47.2343	47.0096	24.1719	24.0396	2.69659	2.05691
	9.90952	47.23	47.0089	24.23	24.0394	2.63078	2.04557
	9.9402	47.2255	47.0086	24.2847	24.0372	2.56348	2.03167
	9.97088	47.2216	47.0087	24.3311	24.0332	2.49564	2.01634

## Sheet: Fig. 5a
Fig. 5a	HEFO		Pd1@HEFO		Pd@CeO2
	Wavenumber (cm-1)	intensity	Wavenumber (cm-1)	intensity	Wavenumber (cm-1)	intensity
	399.199	-0.09856	399.199	0.00499	399.199	0.01898
	401.127	0.01895	401.127	0.10287	401.127	0.09448
	403.056	0.08329	403.056	0.1577	403.056	0.12686
	404.984	0.08723	404.984	0.13605	404.984	0.08964
	406.913	0.10376	406.913	0.14618	406.913	0.12198
	408.841	0.09481	408.841	0.12322	408.841	0.12315
	410.77	0.08089	410.77	0.09903	410.77	0.11297
	412.698	0.05716	412.698	0.07336	412.698	0.0953
	414.627	0.02197	414.627	0.04867	414.627	0.08291
	416.555	-0.00786	416.555	0.02174	416.555	0.07009
	418.484	-0.03988	418.484	0.00069	418.484	0.06903
	420.412	-0.06099	420.412	-0.00622	420.412	0.09349
	422.341	-0.06153	422.341	-0.0173	422.341	0.11417
	424.269	-0.06612	424.269	-0.03369	424.269	0.11114
	426.198	-0.07373	426.198	-0.04754	426.198	0.08362
	428.126	-0.0703	428.126	-0.05173	428.126	0.04968
	430.055	-0.05753	430.055	-0.03993	430.055	0.04118
	431.983	-0.04179	431.983	-0.01894	431.983	0.05329
	433.912	-0.02705	433.912	0.00799	433.912	0.07436
	435.84	-0.01484	435.84	0.03192	435.84	0.10251
	437.769	-0.01258	437.769	0.0396	437.769	0.11503
	439.697	-0.02007	439.697	0.03576	439.697	0.10924
	441.626	-0.02943	441.626	0.02554	441.626	0.09494
	443.554	-0.03398	443.554	0.01061	443.554	0.07422
	445.483	-0.04048	445.483	-0.00779	445.483	0.05535
	447.411	-0.04501	447.411	-0.0201	447.411	0.05023
	449.34	-0.03967	449.34	-0.01595	449.34	0.05958
	451.268	-0.02916	451.268	-0.00512	451.268	0.07805
	453.197	-0.02215	453.197	-0.00054	453.197	0.08965
	455.125	-0.01865	455.125	0.00273	455.125	0.0896
	457.054	-0.01601	457.054	0.00906	457.054	0.08326
	458.982	-0.01112	458.982	0.01573	458.982	0.08253
	460.911	-0.01379	460.911	0.01078	460.911	0.07709
	462.839	-0.01937	462.839	0.00695	462.839	0.07475
	464.768	-0.02702	464.768	0.00692	464.768	0.075
	466.696	-0.03068	466.696	0.0003	466.696	0.07719
	468.625	-0.02876	468.625	-0.01	468.625	0.07652
	470.553	-0.02575	470.553	-0.01305	470.553	0.07018
	472.482	-0.02527	472.482	-0.01162	472.482	0.0621
	474.41	-0.01899	474.41	-0.01264	474.41	0.06469
	476.339	-0.01461	476.339	-0.01458	476.339	0.06787
	478.267	-0.02204	478.267	-0.01646	478.267	0.06215
	480.196	-0.02995	480.196	-0.01459	480.196	0.0602
	482.124	-0.02972	482.124	-0.01128	482.124	0.06905
	484.053	-0.02716	484.053	-0.00314	484.053	0.07933
	485.981	-0.02711	485.981	0.00992	485.981	0.08769
	487.91	-0.02792	487.91	0.02355	487.91	0.09581
	489.838	-0.02629	489.838	0.03023	489.838	0.10198
	491.767	-0.02987	491.767	0.03056	491.767	0.09811
	493.695	-0.04123	493.695	0.02421	493.695	0.08054
	495.624	-0.04181	495.624	0.01851	495.624	0.07245
	497.552	-0.03586	497.552	0.01223	497.552	0.07197
	499.481	-0.03054	499.481	0.00946	499.481	0.07333
	501.409	-0.02536	501.409	0.01218	501.409	0.07785
	503.338	-0.01777	503.338	0.01639	503.338	0.08673
	505.266	-0.01608	505.266	0.01513	505.266	0.09272
	507.195	-0.02368	507.195	0.0086	507.195	0.09136
	509.123	-0.0331	509.123	0.00396	509.123	0.08839
	511.052	-0.03723	511.052	-0.00302	511.052	0.08532
	512.98	-0.03366	512.98	-0.00773	512.98	0.08369
	514.909	-0.02921	514.909	-0.00689	514.909	0.08058
	516.837	-0.02256	516.837	0.00022	516.837	0.07866
	518.766	-0.013	518.766	0.01074	518.766	0.08056
	520.694	-0.00974	520.694	0.015	520.694	0.08009
	522.623	-0.01205	522.623	0.01632	522.623	0.08075
	524.551	-0.01432	524.551	0.01786	524.551	0.0837
	526.48	-0.01805	526.48	0.01525	526.48	0.08445
	528.408	-0.01832	528.408	0.01493	528.408	0.08403
	530.337	-0.01778	530.337	0.01759	530.337	0.08296
	532.265	-0.0156	532.265	0.0222	532.265	0.08099
	534.194	-0.01422	534.194	0.02695	534.194	0.07747
	536.122	-0.01803	536.122	0.026	536.122	0.07399
	538.051	-0.02469	538.051	0.0223	538.051	0.07284
	539.979	-0.02961	539.979	0.01976	539.979	0.07588
	541.908	-0.03109	541.908	0.01787	541.908	0.08154
	543.836	-0.0271	543.836	0.01749	543.836	0.08593
	545.765	-0.01855	545.765	0.01658	545.765	0.08736
	547.693	-0.01034	547.693	0.01772	547.693	0.0881
	549.622	-0.00674	549.622	0.02018	549.622	0.08822
	551.55	-0.00746	551.55	0.02031	551.55	0.087
	553.479	-0.01047	553.479	0.02087	553.479	0.08717
	555.407	-0.01026	555.407	0.02384	555.407	0.09204
	557.336	-0.00762	557.336	0.02531	557.336	0.09841
	559.264	-0.00544	559.264	0.02293	559.264	0.09877
	561.193	-0.00275	561.193	0.01949	561.193	0.09467
	563.121	-0.00461	563.121	0.02032	563.121	0.09386
	565.05	-0.01364	565.05	0.01774	565.05	0.08707
	566.978	-0.02253	566.978	0.0145	566.978	0.08098
	568.907	-0.02684	568.907	0.0148	568.907	0.08064
	570.835	-0.02732	570.835	0.01603	570.835	0.08189
	572.764	-0.02828	572.764	0.01504	572.764	0.08358
	574.692	-0.02848	574.692	0.0122	574.692	0.08186
	576.621	-0.02415	576.621	0.01255	576.621	0.08074
	578.549	-0.02173	578.549	0.01552	578.549	0.08276
	580.478	-0.02438	580.478	0.01554	580.478	0.08111
	582.406	-0.02749	582.406	0.01621	582.406	0.08227
	584.335	-0.03018	584.335	0.01733	584.335	0.08528
	586.263	-0.03319	586.263	0.01897	586.263	0.08725
	588.192	-0.03549	588.192	0.0185	588.192	0.08717
	590.12	-0.03308	590.12	0.01677	590.12	0.08658
	592.049	-0.02767	592.049	0.01692	592.049	0.08586
	593.977	-0.02217	593.977	0.01901	593.977	0.08743
	595.906	-0.02041	595.906	0.01847	595.906	0.08952
	597.834	-0.02304	597.834	0.01537	597.834	0.09051
	599.763	-0.02642	599.763	0.01494	599.763	0.0918
	601.691	-0.02856	601.691	0.01762	601.691	0.09176
	603.62	-0.02853	603.62	0.02014	603.62	0.08965
	605.548	-0.02626	605.548	0.0233	605.548	0.08875
	607.477	-0.02427	607.477	0.02644	607.477	0.08681
	609.405	-0.02331	609.405	0.02691	609.405	0.085
	611.334	-0.02502	611.334	0.02393	611.334	0.08439
	613.262	-0.02719	613.262	0.01976	613.262	0.08433
	615.191	-0.02586	615.191	0.01806	615.191	0.08526
	617.119	-0.02275	617.119	0.0191	617.119	0.08603
	619.048	-0.01898	619.048	0.02094	619.048	0.08747
	620.976	-0.01592	620.976	0.02355	620.976	0.09011
	622.905	-0.01579	622.905	0.02505	622.905	0.08967
	624.833	-0.01869	624.833	0.02457	624.833	0.08741
	626.762	-0.02282	626.762	0.02376	626.762	0.08651
	628.69	-0.02478	628.69	0.02242	628.69	0.08674
	630.619	-0.02573	630.619	0.02051	630.619	0.08706
	632.547	-0.02701	632.547	0.01837	632.547	0.08646
	634.476	-0.02708	634.476	0.01634	634.476	0.08712
	636.404	-0.02602	636.404	0.01547	636.404	0.08835
	638.333	-0.02452	638.333	0.01577	638.333	0.08878
	640.261	-0.02227	640.261	0.01754	640.261	0.08889
	642.19	-0.02008	642.19	0.01939	642.19	0.08905
	644.118	-0.01768	644.118	0.02091	644.118	0.08955
	646.047	-0.01609	646.047	0.02235	646.047	0.09051
	647.975	-0.01723	647.975	0.02216	647.975	0.08964
	649.904	-0.01987	649.904	0.02156	649.904	0.08793
	651.832	-0.02193	651.832	0.02248	651.832	0.08701
	653.761	-0.02359	653.761	0.02301	653.761	0.08736
	655.689	-0.02421	655.689	0.02383	655.689	0.08922
	657.618	-0.02459	657.618	0.02461	657.618	0.09147
	659.546	-0.02597	659.546	0.0235	659.546	0.09323
	661.475	-0.02693	661.475	0.02172	661.475	0.09425
	663.403	-0.02697	663.403	0.02113	663.403	0.09507
	665.332	-0.02708	665.332	0.02031	665.332	0.09369
	667.26	-0.02703	667.26	0.0202	667.26	0.09134
	669.188	-0.02699	669.188	0.02054	669.188	0.08951
	671.117	-0.02485	671.117	0.02233	671.117	0.09037
	673.045	-0.0221	673.045	0.02438	673.045	0.0921
	674.974	-0.0224	674.974	0.02394	674.974	0.09168
	676.903	-0.02295	676.903	0.02376	676.903	0.09141
	678.831	-0.0221	678.831	0.02479	678.831	0.0947
	680.76	-0.02188	680.76	0.02409	680.76	0.09693
	682.688	-0.02198	682.688	0.02261	682.688	0.09658
	684.616	-0.02162	684.616	0.02127	684.616	0.0953
	686.545	-0.0207	686.545	0.02096	686.545	0.09496
	688.473	-0.0204	688.473	0.02151	688.473	0.09463
	690.402	-0.02117	690.402	0.0225	690.402	0.09273
	692.331	-0.02192	692.331	0.02417	692.331	0.091
	694.259	-0.02163	694.259	0.02538	694.259	0.09121
	696.188	-0.02041	696.188	0.02577	696.188	0.09163
	698.116	-0.01959	698.116	0.02533	698.116	0.09035
	700.044	-0.0203	700.044	0.02299	700.044	0.0878
	701.973	-0.02187	701.973	0.02017	701.973	0.08587
	703.902	-0.02356	703.902	0.01818	703.902	0.08513
	705.83	-0.02483	705.83	0.01764	705.83	0.08513
	707.759	-0.02576	707.759	0.0176	707.759	0.08603
	709.687	-0.0251	709.687	0.01817	709.687	0.08762
	711.615	-0.02402	711.615	0.01892	711.615	0.08887
	713.544	-0.02347	713.544	0.01987	713.544	0.08931
	715.472	-0.02316	715.472	0.02054	715.472	0.08904
	717.401	-0.02307	717.401	0.021	717.401	0.08846
	719.33	-0.02394	719.33	0.02123	719.33	0.08778
	721.258	-0.02505	721.258	0.02129	721.258	0.08749
	723.187	-0.02591	723.187	0.02034	723.187	0.0872
	725.115	-0.02602	725.115	0.01924	725.115	0.08696
	727.043	-0.02581	727.043	0.01865	727.043	0.08708
	728.972	-0.02497	728.972	0.01918	728.972	0.08771
	730.9	-0.02349	730.9	0.02035	730.9	0.08939
	732.829	-0.02265	732.829	0.02139	732.829	0.09132
	734.757	-0.02247	734.757	0.02167	734.757	0.09201
	736.686	-0.02139	736.686	0.02114	736.686	0.09212
	738.614	-0.02007	738.614	0.01999	738.614	0.09132
	740.543	-0.01932	740.543	0.0191	740.543	0.09016
	742.471	-0.01887	742.471	0.019	742.471	0.08927
	744.4	-0.01973	744.4	0.01924	744.4	0.08838
	746.328	-0.02166	746.328	0.01944	746.328	0.08815
	748.257	-0.02372	748.257	0.01965	748.257	0.0886
	750.185	-0.02449	750.185	0.01952	750.185	0.08885
	752.114	-0.02412	752.114	0.01915	752.114	0.08885
	754.042	-0.02341	754.042	0.01949	754.042	0.08877
	755.971	-0.02242	755.971	0.02053	755.971	0.08877
	757.899	-0.02167	757.899	0.02088	757.899	0.08853
	759.828	-0.0226	759.828	0.02033	759.828	0.08756
	761.756	-0.02388	761.756	0.02003	761.756	0.08683
	763.685	-0.02478	763.685	0.01975	763.685	0.08692
	765.613	-0.02506	765.613	0.01901	765.613	0.08707
	767.542	-0.02498	767.542	0.01837	767.542	0.08664
	769.47	-0.02431	769.47	0.0185	769.47	0.08631
	771.399	-0.02334	771.399	0.01902	771.399	0.0861
	773.327	-0.02261	773.327	0.01904	773.327	0.08583
	775.256	-0.02234	775.256	0.01911	775.256	0.08617
	777.184	-0.02145	777.184	0.01992	777.184	0.08778
	779.113	-0.02043	779.113	0.02055	779.113	0.08976
	781.041	-0.01996	781.041	0.02088	781.041	0.09124
	782.97	-0.01997	782.97	0.02111	782.97	0.09181
	784.898	-0.02049	784.898	0.02107	784.898	0.09118
	786.827	-0.02207	786.827	0.02042	786.827	0.08964
	788.755	-0.02386	788.755	0.01988	788.755	0.08832
	790.684	-0.02523	790.684	0.0196	790.684	0.08758
	792.612	-0.02614	792.612	0.01921	792.612	0.08701
	794.541	-0.02614	794.541	0.01912	794.541	0.08667
	796.469	-0.02551	796.469	0.0193	796.469	0.08689
	798.398	-0.02469	798.398	0.01922	798.398	0.08739
	800.326	-0.02376	800.326	0.01889	800.326	0.08769
	802.255	-0.02353	802.255	0.01792	802.255	0.08777
	804.183	-0.02315	804.183	0.01797	804.183	0.08869
	806.112	-0.02249	806.112	0.01858	806.112	0.08984
	808.04	-0.02275	808.04	0.01906	808.04	0.09001
	809.969	-0.02291	809.969	0.02003	809.969	0.08944
	811.897	-0.02321	811.897	0.02009	811.897	0.08886
	813.826	-0.02428	813.826	0.01889	813.826	0.08819
	815.754	-0.02569	815.754	0.01762	815.754	0.08755
	817.683	-0.02694	817.683	0.01655	817.683	0.08698
	819.611	-0.02749	819.611	0.0167	819.611	0.08663
	821.54	-0.0275	821.54	0.01746	821.54	0.08652
	823.468	-0.0275	823.468	0.01827	823.468	0.08643
	825.397	-0.02694	825.397	0.01907	825.397	0.08683
	827.325	-0.0262	827.325	0.01906	827.325	0.08796
	829.254	-0.02634	829.254	0.01815	829.254	0.0889
	831.182	-0.02737	831.182	0.01727	831.182	0.08891
	833.111	-0.02801	833.111	0.01668	833.111	0.08779
	835.039	-0.02779	835.039	0.01685	835.039	0.08617
	836.968	-0.02702	836.968	0.01734	836.968	0.08478
	838.896	-0.02626	838.896	0.01769	838.896	0.084
	840.825	-0.02572	840.825	0.01794	840.825	0.08445
	842.753	-0.02531	842.753	0.01747	842.753	0.08541
	844.682	-0.02602	844.682	0.01611	844.682	0.08556
	846.61	-0.02783	846.61	0.01483	846.61	0.08557
	848.539	-0.02914	848.539	0.01414	848.539	0.08577
	850.467	-0.0294	850.467	0.01413	850.467	0.08587
	852.396	-0.02876	852.396	0.01446	852.396	0.0856
	854.324	-0.02762	854.324	0.0149	854.324	0.08579
	856.253	-0.02627	856.253	0.01551	856.253	0.08723
	858.181	-0.02471	858.181	0.01641	858.181	0.08901
	860.11	-0.02363	860.11	0.01759	860.11	0.0898
	862.038	-0.02385	862.038	0.01841	862.038	0.08992
	863.967	-0.02499	863.967	0.01811	863.967	0.08857
	865.895	-0.02631	865.895	0.01753	865.895	0.08618
	867.824	-0.02743	867.824	0.01707	867.824	0.08398
	869.752	-0.02731	869.752	0.01692	869.752	0.08389
	871.681	-0.02647	871.681	0.01747	871.681	0.08565
	873.609	-0.02592	873.609	0.01812	873.609	0.08783
	875.538	-0.02589	875.538	0.01788	875.538	0.089
	877.466	-0.02675	877.466	0.01694	877.466	0.08863
	879.395	-0.02764	879.395	0.01543	879.395	0.08695
	881.323	-0.02821	881.323	0.01511	881.323	0.08611
	883.252	-0.0288	883.252	0.01581	883.252	0.08614
	885.18	-0.02917	885.18	0.01665	885.18	0.0865
	887.109	-0.02866	887.109	0.0181	887.109	0.08673
	889.037	-0.02832	889.037	0.019	889.037	0.08671
	890.966	-0.02861	890.966	0.01755	890.966	0.08598
	892.894	-0.02864	892.894	0.01596	892.894	0.08491
	894.823	-0.02846	894.823	0.01524	894.823	0.08418
	896.751	-0.02846	896.751	0.01597	896.751	0.08486
	898.68	-0.02798	898.68	0.01725	898.68	0.08571
	900.608	-0.02738	900.608	0.01803	900.608	0.08586
	902.537	-0.02657	902.537	0.01863	902.537	0.08588
	904.465	-0.02641	904.465	0.01835	904.465	0.08603
	906.394	-0.02717	906.394	0.01596	906.394	0.08549
	908.322	-0.0278	908.322	0.014	908.322	0.0845
	910.251	-0.0283	910.251	0.01316	910.251	0.08359
	912.179	-0.02825	912.179	0.01319	912.179	0.08339
	914.108	-0.02704	914.108	0.01444	914.108	0.08381
	916.036	-0.02558	916.036	0.01629	916.036	0.08453
	917.965	-0.02566	917.965	0.01762	917.965	0.08497
	919.893	-0.02739	919.893	0.01799	919.893	0.0848
	921.822	-0.02895	921.822	0.01775	921.822	0.08429
	923.75	-0.02949	923.75	0.01753	923.75	0.08415
	925.679	-0.02916	925.679	0.01688	925.679	0.08442
	927.607	-0.02847	927.607	0.01622	927.607	0.08503
	929.536	-0.02815	929.536	0.0161	929.536	0.08571
	931.464	-0.02749	931.464	0.01673	931.464	0.0866
	933.393	-0.02705	933.393	0.01717	933.393	0.08709
	935.321	-0.02723	935.321	0.01696	935.321	0.08683
	937.25	-0.02705	937.25	0.01657	937.25	0.08665
	939.178	-0.02619	939.178	0.01641	939.178	0.08677
	941.107	-0.02525	941.107	0.01631	941.107	0.08672
	943.035	-0.02515	943.035	0.01628	943.035	0.08662
	944.964	-0.02549	944.964	0.01629	944.964	0.08678
	946.892	-0.02474	946.892	0.01701	946.892	0.08775
	948.821	-0.02392	948.821	0.01756	948.821	0.08859
	950.749	-0.02441	950.749	0.01801	950.749	0.08858
	952.678	-0.02585	952.678	0.01825	952.678	0.08766
	954.606	-0.02669	954.606	0.01836	954.606	0.08646
	956.535	-0.02683	956.535	0.01848	956.535	0.08552
	958.463	-0.02723	958.463	0.01818	958.463	0.08476
	960.392	-0.02751	960.392	0.01778	960.392	0.08424
	962.32	-0.02668	962.32	0.01763	962.32	0.08445
	964.249	-0.02578	964.249	0.01754	964.249	0.0851
	966.177	-0.02627	966.177	0.01774	966.177	0.08588
	968.106	-0.02697	968.106	0.01813	968.106	0.08659
	970.034	-0.02667	970.034	0.01905	970.034	0.08713
	971.963	-0.02597	971.963	0.01997	971.963	0.08768
	973.891	-0.02555	973.891	0.02024	973.891	0.08788
	975.82	-0.02569	975.82	0.02034	975.82	0.08729
	977.748	-0.02539	977.748	0.02	977.748	0.08666
	979.677	-0.02517	979.677	0.01893	979.677	0.08615
	981.605	-0.0256	981.605	0.01765	981.605	0.08632
	983.534	-0.02589	983.534	0.01673	983.534	0.08644
	985.462	-0.02621	985.462	0.01613	985.462	0.08563
	987.391	-0.02702	987.391	0.01505	987.391	0.08455
	989.319	-0.02771	989.319	0.01433	989.319	0.08397
	991.248	-0.02852	991.248	0.01428	991.248	0.08378
	993.176	-0.02904	993.176	0.01424	993.176	0.08402
	995.105	-0.02904	995.105	0.01426	995.105	0.08433
	997.033	-0.0282	997.033	0.01497	997.033	0.08528
	998.962	-0.02739	998.962	0.01619	998.962	0.08625
	1000.89	-0.02724	1000.89	0.0171	1000.89	0.08636
	1002.82	-0.02733	1002.82	0.0173	1002.82	0.08573
	1004.75	-0.02725	1004.75	0.01739	1004.75	0.08519
	1006.68	-0.02747	1006.68	0.01734	1006.68	0.08523
	1008.6	-0.02755	1008.6	0.01679	1008.6	0.08534
	1010.53	-0.02724	1010.53	0.01625	1010.53	0.08509
	1012.46	-0.02692	1012.46	0.01602	1012.46	0.08504
	1014.39	-0.02697	1014.39	0.01621	1014.39	0.08549
	1016.32	-0.02744	1016.32	0.01642	1016.32	0.08596
	1018.25	-0.02738	1018.25	0.01668	1018.25	0.0865
	1020.17	-0.02714	1020.17	0.01675	1020.17	0.08709
	1022.1	-0.02725	1022.1	0.01676	1022.1	0.08753
	1024.03	-0.02679	1024.03	0.017	1024.03	0.08784
	1025.96	-0.02609	1025.96	0.01745	1025.96	0.08801
	1027.89	-0.02584	1027.89	0.01794	1027.89	0.08788
	1029.82	-0.02581	1029.82	0.01832	1029.82	0.08777
	1031.75	-0.02587	1031.75	0.01885	1031.75	0.08805
	1033.67	-0.02545	1033.67	0.01968	1033.67	0.08847
	1035.6	-0.02532	1035.6	0.01993	1035.6	0.08837
	1037.53	-0.02551	1037.53	0.01949	1037.53	0.08812
	1039.46	-0.02561	1039.46	0.01895	1039.46	0.08813
	1041.39	-0.02595	1041.39	0.01853	1041.39	0.08807
	1043.32	-0.0266	1043.32	0.01823	1043.32	0.08766
	1045.24	-0.02697	1045.24	0.01794	1045.24	0.08735
	1047.17	-0.02646	1047.17	0.01828	1047.17	0.08802
	1049.1	-0.02518	1049.1	0.01903	1049.1	0.0888
	1051.03	-0.02396	1051.03	0.01953	1051.03	0.08913
	1052.96	-0.02315	1052.96	0.0196	1052.96	0.08934
	1054.89	-0.02291	1054.89	0.01938	1054.89	0.08932
	1056.82	-0.02295	1056.82	0.01926	1056.82	0.08904
	1058.74	-0.02303	1058.74	0.01928	1058.74	0.08884
	1060.67	-0.0228	1060.67	0.0194	1060.67	0.08923
	1062.6	-0.02229	1062.6	0.01993	1062.6	0.09032
	1064.53	-0.02198	1064.53	0.02047	1064.53	0.09089
	1066.46	-0.02205	1066.46	0.02052	1066.46	0.09059
	1068.39	-0.02224	1068.39	0.02052	1068.39	0.09026
	1070.32	-0.02233	1070.32	0.02073	1070.32	0.09019
	1072.24	-0.02218	1072.24	0.02114	1072.24	0.09024
	1074.17	-0.02189	1074.17	0.0215	1074.17	0.09038
	1076.1	-0.02133	1076.1	0.02179	1076.1	0.09094
	1078.03	-0.02077	1078.03	0.02216	1078.03	0.0915
	1079.96	-0.02078	1079.96	0.02222	1079.96	0.09146
	1081.89	-0.02115	1081.89	0.02191	1081.89	0.09111
	1083.82	-0.02152	1083.82	0.02172	1083.82	0.09082
	1085.74	-0.02156	1085.74	0.02184	1085.74	0.09066
	1087.67	-0.02161	1087.67	0.02183	1087.67	0.09064
	1089.6	-0.02171	1089.6	0.02157	1089.6	0.09042
	1091.53	-0.02159	1091.53	0.02131	1091.53	0.09039
	1093.46	-0.02136	1093.46	0.02117	1093.46	0.09064
	1095.39	-0.02125	1095.39	0.02127	1095.39	0.09092
	1097.32	-0.02111	1097.32	0.02163	1097.32	0.09128
	1099.24	-0.02104	1099.24	0.02188	1099.24	0.09139
	1101.17	-0.02105	1101.17	0.0219	1101.17	0.09126
	1103.1	-0.02131	1103.1	0.02167	1103.1	0.091
	1105.03	-0.02147	1105.03	0.02157	1105.03	0.09068
	1106.96	-0.02146	1106.96	0.0215	1106.96	0.09061
	1108.89	-0.02134	1108.89	0.02136	1108.89	0.09082
	1110.81	-0.02105	1110.81	0.0214	1110.81	0.09094
	1112.74	-0.02087	1112.74	0.02148	1112.74	0.09086
	1114.67	-0.02106	1114.67	0.02141	1114.67	0.09082
	1116.6	-0.0215	1116.6	0.0213	1116.6	0.09074
	1118.53	-0.02202	1118.53	0.02106	1118.53	0.09047
	1120.46	-0.02241	1120.46	0.02079	1120.46	0.09025
	1122.38	-0.02279	1122.38	0.02055	1122.38	0.09007
	1124.31	-0.02302	1124.31	0.02046	1124.31	0.08997
	1126.24	-0.02302	1126.24	0.02052	1126.24	0.08997
	1128.17	-0.02319	1128.17	0.02045	1128.17	0.08979
	1130.1	-0.02332	1130.1	0.02036	1130.1	0.08965
	1132.03	-0.02316	1132.03	0.02036	1132.03	0.08971
	1133.96	-0.02296	1133.96	0.02027	1133.96	0.08983
	1135.88	-0.02287	1135.88	0.01998	1135.88	0.08986
	1137.81	-0.02287	1137.81	0.01976	1137.81	0.0897
	1139.74	-0.02278	1139.74	0.01974	1139.74	0.0895
	1141.67	-0.02263	1141.67	0.01978	1141.67	0.08952
	1143.6	-0.0226	1143.6	0.01977	1143.6	0.08957
	1145.53	-0.0226	1145.53	0.01977	1145.53	0.08954
	1147.46	-0.02265	1147.46	0.01987	1147.46	0.08959
	1149.38	-0.02276	1149.38	0.02004	1149.38	0.08961
	1151.31	-0.02288	1151.31	0.02015	1151.31	0.0895
	1153.24	-0.02289	1153.24	0.02025	1153.24	0.0893
	1155.17	-0.02287	1155.17	0.0204	1155.17	0.08907
	1157.1	-0.02289	1157.1	0.02051	1157.1	0.08903
	1159.03	-0.02288	1159.03	0.02061	1159.03	0.08914
	1160.95	-0.02294	1160.95	0.02058	1160.95	0.08925
	1162.88	-0.02316	1162.88	0.02038	1162.88	0.08922
	1164.81	-0.02345	1164.81	0.02013	1164.81	0.08914
	1166.74	-0.0236	1166.74	0.01986	1166.74	0.08914
	1168.67	-0.02369	1168.67	0.01961	1168.67	0.08911
	1170.6	-0.0238	1170.6	0.01954	1170.6	0.08903
	1172.53	-0.02388	1172.53	0.01941	1172.53	0.08883
	1174.45	-0.02387	1174.45	0.01924	1174.45	0.08858
	1176.38	-0.02374	1176.38	0.01908	1176.38	0.08835
	1178.31	-0.02385	1178.31	0.01885	1178.31	0.08798
	1180.24	-0.02407	1180.24	0.01872	1180.24	0.08785
	1182.17	-0.02415	1182.17	0.01863	1182.17	0.08801
	1184.1	-0.02417	1184.1	0.01863	1184.1	0.0882
	1186.03	-0.02409	1186.03	0.01886	1186.03	0.08839
	1187.95	-0.02408	1187.95	0.01899	1187.95	0.0884
	1189.88	-0.02405	1189.88	0.01906	1189.88	0.08839
	1191.81	-0.02403	1191.81	0.01911	1191.81	0.08831
	1193.74	-0.02428	1193.74	0.01898	1193.74	0.08807
	1195.67	-0.02457	1195.67	0.0187	1195.67	0.08788
	1197.6	-0.02478	1197.6	0.01835	1197.6	0.08774
	1199.53	-0.02489	1199.53	0.01815	1199.53	0.0877
	1201.45	-0.02493	1201.45	0.01824	1201.45	0.08769
	1203.38	-0.02492	1203.38	0.01841	1203.38	0.08762
	1205.31	-0.02483	1205.31	0.01861	1205.31	0.0876
	1207.24	-0.02483	1207.24	0.01873	1207.24	0.08758
	1209.17	-0.02485	1209.17	0.01882	1209.17	0.08767
	1211.1	-0.02487	1211.1	0.01883	1211.1	0.08778
	1213.03	-0.02498	1213.03	0.01867	1213.03	0.08776
	1214.95	-0.02503	1214.95	0.01859	1214.95	0.08781
	1216.88	-0.02494	1216.88	0.01863	1216.88	0.08788
	1218.81	-0.02475	1218.81	0.0186	1218.81	0.08786
	1220.74	-0.0246	1220.74	0.01847	1220.74	0.0878
	1222.67	-0.02457	1222.67	0.0183	1222.67	0.08771
	1224.6	-0.02462	1224.6	0.01814	1224.6	0.08763
	1226.52	-0.02483	1226.52	0.01792	1226.52	0.08757
	1228.45	-0.02508	1228.45	0.01769	1228.45	0.08748
	1230.38	-0.02516	1230.38	0.01762	1230.38	0.08751
	1232.31	-0.02511	1232.31	0.01762	1232.31	0.08754
	1234.24	-0.02502	1234.24	0.01761	1234.24	0.08743
	1236.17	-0.0249	1236.17	0.01773	1236.17	0.08731
	1238.1	-0.02467	1238.1	0.01802	1238.1	0.08729
	1240.02	-0.02457	1240.02	0.01818	1240.02	0.08722
	1241.95	-0.02451	1241.95	0.01821	1241.95	0.08729
	1243.88	-0.02434	1243.88	0.01838	1243.88	0.08759
	1245.81	-0.02427	1245.81	0.01868	1245.81	0.08797
	1247.74	-0.02437	1247.74	0.01881	1247.74	0.08816
	1249.67	-0.0246	1249.67	0.01875	1249.67	0.0881
	1251.6	-0.02482	1251.6	0.01857	1251.6	0.08804
	1253.52	-0.02496	1253.52	0.01844	1253.52	0.08798
	1255.45	-0.02493	1255.45	0.01828	1255.45	0.08779
	1257.38	-0.02478	1257.38	0.01806	1257.38	0.08765
	1259.31	-0.02463	1259.31	0.01803	1259.31	0.08765
	1261.24	-0.02452	1261.24	0.01819	1261.24	0.08767
	1263.17	-0.02444	1263.17	0.01839	1263.17	0.08764
	1265.09	-0.02437	1265.09	0.01858	1265.09	0.08769
	1267.02	-0.02412	1267.02	0.01899	1267.02	0.088
	1268.95	-0.02374	1268.95	0.01957	1268.95	0.08839
	1270.88	-0.02334	1270.88	0.01999	1270.88	0.08866
	1272.81	-0.02321	1272.81	0.02001	1272.81	0.0888
	1274.74	-0.02321	1274.74	0.01991	1274.74	0.08886
	1276.66	-0.02305	1276.66	0.01985	1276.66	0.08889
	1278.59	-0.02291	1278.59	0.01983	1278.59	0.08894
	1280.52	-0.02288	1280.52	0.01985	1280.52	0.089
	1282.45	-0.02278	1282.45	0.02014	1282.45	0.08911
	1284.38	-0.02266	1284.38	0.02049	1284.38	0.08922
	1286.31	-0.02269	1286.31	0.02057	1286.31	0.08927
	1288.24	-0.02276	1288.24	0.02056	1288.24	0.0893
	1290.16	-0.02272	1290.16	0.02063	1290.16	0.08941
	1292.09	-0.0225	1292.09	0.02075	1292.09	0.0897
	1294.02	-0.02225	1294.02	0.02086	1294.02	0.09004
	1295.95	-0.02203	1295.95	0.02106	1295.95	0.09043
	1297.88	-0.02167	1297.88	0.02139	1297.88	0.09089
	1299.81	-0.0213	1299.81	0.02174	1299.81	0.09131
	1301.74	-0.02112	1301.74	0.02188	1301.74	0.09159
	1303.66	-0.02103	1303.66	0.022	1303.66	0.09173
	1305.59	-0.02107	1305.59	0.02205	1305.59	0.09175
	1307.52	-0.02109	1307.52	0.02211	1307.52	0.09184
	1309.45	-0.02099	1309.45	0.02232	1309.45	0.09202
	1311.38	-0.02061	1311.38	0.02271	1311.38	0.09239
	1313.31	-0.02003	1313.31	0.02326	1313.31	0.09286
	1315.23	-0.01949	1315.23	0.02374	1315.23	0.09312
	1317.16	-0.01904	1317.16	0.02409	1317.16	0.09336
	1319.09	-0.01864	1319.09	0.02441	1319.09	0.09368
	1321.02	-0.01834	1321.02	0.02472	1321.02	0.09402
	1322.95	-0.01805	1322.95	0.02506	1322.95	0.09449
	1324.88	-0.0178	1324.88	0.02535	1324.88	0.09497
	1326.81	-0.01762	1326.81	0.02557	1326.81	0.09527
	1328.73	-0.01751	1328.73	0.02586	1328.73	0.09538
	1330.66	-0.01749	1330.66	0.02607	1330.66	0.0954
	1332.59	-0.01733	1332.59	0.02625	1332.59	0.09568
	1334.52	-0.01694	1334.52	0.02655	1334.52	0.09619
	1336.45	-0.01653	1336.45	0.02701	1336.45	0.09679
	1338.38	-0.01615	1338.38	0.02743	1338.38	0.09726
	1340.31	-0.0158	1340.31	0.02775	1340.31	0.09758
	1342.23	-0.01554	1342.23	0.02807	1342.23	0.09768
	1344.16	-0.01532	1344.16	0.02841	1344.16	0.09748
	1346.09	-0.01517	1346.09	0.02859	1346.09	0.09727
	1348.02	-0.01506	1348.02	0.02858	1348.02	0.09723
	1349.95	-0.01488	1349.95	0.02858	1349.95	0.09731
	1351.88	-0.01472	1351.88	0.02854	1351.88	0.09752
	1353.81	-0.01465	1353.81	0.02847	1353.81	0.09773
	1355.73	-0.01442	1355.73	0.02868	1355.73	0.09813
	1357.66	-0.01399	1357.66	0.02889	1357.66	0.0985
	1359.59	-0.01363	1359.59	0.02917	1359.59	0.09859
	1361.52	-0.01336	1361.52	0.02945	1361.52	0.09871
	1363.45	-0.01334	1363.45	0.02962	1363.45	0.09877
	1365.38	-0.0135	1365.38	0.02967	1365.38	0.09863
	1367.3	-0.01361	1367.3	0.02951	1367.3	0.09854
	1369.23	-0.01406	1369.23	0.02925	1369.23	0.09843
	1371.16	-0.01461	1371.16	0.02923	1371.16	0.09824
	1373.09	-0.01495	1373.09	0.02922	1373.09	0.09797
	1375.02	-0.01524	1375.02	0.02911	1375.02	0.0976
	1376.95	-0.01555	1376.95	0.02886	1376.95	0.09727
	1378.88	-0.01593	1378.88	0.02841	1378.88	0.09699
	1380.8	-0.01623	1380.8	0.02777	1380.8	0.09667
	1382.73	-0.01629	1382.73	0.02711	1382.73	0.09651
	1384.66	-0.01659	1384.66	0.02656	1384.66	0.09634
	1386.59	-0.01692	1386.59	0.02624	1386.59	0.09609
	1388.52	-0.01697	1388.52	0.02604	1388.52	0.09604
	1390.45	-0.01714	1390.45	0.02572	1390.45	0.09596
	1392.38	-0.0175	1392.38	0.02559	1392.38	0.09595
	1394.3	-0.01789	1394.3	0.02549	1394.3	0.09581
	1396.23	-0.01826	1396.23	0.02512	1396.23	0.09542
	1398.16	-0.01856	1398.16	0.02485	1398.16	0.09499
	1400.09	-0.01892	1400.09	0.02464	1400.09	0.09417
	1402.02	-0.01934	1402.02	0.02421	1402.02	0.09326
	1403.95	-0.01975	1403.95	0.02353	1403.95	0.09264
	1405.87	-0.02023	1405.87	0.02276	1405.87	0.0922
	1407.8	-0.02068	1407.8	0.02235	1407.8	0.09207
	1409.73	-0.02107	1409.73	0.02217	1409.73	0.09197
	1411.66	-0.02146	1411.66	0.0218	1411.66	0.09178
	1413.59	-0.02181	1413.59	0.0213	1413.59	0.09131
	1415.52	-0.02216	1415.52	0.0209	1415.52	0.09051
	1417.44	-0.02254	1417.44	0.0206	1417.44	0.08997
	1419.37	-0.02275	1419.37	0.02038	1419.37	0.08974
	1421.3	-0.02276	1421.3	0.02041	1421.3	0.08974
	1423.23	-0.0227	1423.23	0.02073	1423.23	0.08994
	1425.16	-0.02268	1425.16	0.02105	1425.16	0.09025
	1427.09	-0.02262	1427.09	0.0211	1427.09	0.09037
	1429.02	-0.02251	1429.02	0.02094	1429.02	0.09022
	1430.94	-0.02258	1430.94	0.02077	1430.94	0.08998
	1432.87	-0.02271	1432.87	0.02065	1432.87	0.08985
	1434.8	-0.02275	1434.8	0.02061	1434.8	0.08978
	1436.73	-0.02261	1436.73	0.02079	1436.73	0.08985
	1438.66	-0.02246	1438.66	0.02085	1438.66	0.08986
	1440.59	-0.02237	1440.59	0.02072	1440.59	0.08993
	1442.52	-0.02222	1442.52	0.02057	1442.52	0.09007
	1444.44	-0.022	1444.44	0.0205	1444.44	0.09034
	1446.37	-0.02193	1446.37	0.02052	1446.37	0.09063
	1448.3	-0.02177	1448.3	0.02086	1448.3	0.0909
	1450.23	-0.02136	1450.23	0.02133	1450.23	0.09124
	1452.16	-0.02087	1452.16	0.0218	1452.16	0.09167
	1454.09	-0.0206	1454.09	0.02213	1454.09	0.09186
	1456.02	-0.02053	1456.02	0.02237	1456.02	0.09192
	1457.94	-0.02054	1457.94	0.02256	1457.94	0.09198
	1459.87	-0.02049	1459.87	0.0228	1459.87	0.09213
	1461.8	-0.02034	1461.8	0.02315	1461.8	0.09242
	1463.73	-0.02001	1463.73	0.02361	1463.73	0.0927
	1465.66	-0.01957	1465.66	0.02396	1465.66	0.09302
	1467.59	-0.01924	1467.59	0.02394	1467.59	0.0933
	1469.52	-0.01918	1469.52	0.02373	1469.52	0.09347
	1471.44	-0.01915	1471.44	0.02363	1471.44	0.09371
	1473.37	-0.01892	1473.37	0.02377	1473.37	0.09409
	1475.3	-0.01859	1475.3	0.02418	1475.3	0.09448
	1477.23	-0.01821	1477.23	0.02475	1477.23	0.09483
	1479.16	-0.01782	1479.16	0.02544	1479.16	0.09509
	1481.09	-0.0175	1481.09	0.02614	1481.09	0.09521
	1483.01	-0.0172	1483.01	0.02644	1483.01	0.09552
	1484.94	-0.01705	1484.94	0.02641	1484.94	0.09594
	1486.87	-0.0169	1486.87	0.02644	1486.87	0.09635
	1488.8	-0.01659	1488.8	0.02662	1488.8	0.09676
	1490.73	-0.01619	1490.73	0.02688	1490.73	0.09713
	1492.66	-0.01582	1492.66	0.02721	1492.66	0.09728
	1494.59	-0.01552	1494.59	0.02761	1494.59	0.09719
	1496.51	-0.01532	1496.51	0.02805	1496.51	0.09714
	1498.44	-0.01514	1498.44	0.02832	1498.44	0.09749
	1500.37	-0.01508	1500.37	0.02883	1500.37	0.09788
	1502.3	-0.01497	1502.3	0.02938	1502.3	0.0983
	1504.23	-0.01467	1504.23	0.02987	1504.23	0.09886
	1506.16	-0.01432	1506.16	0.03015	1506.16	0.09931
	1508.09	-0.01424	1508.09	0.03007	1508.09	0.09923
	1510.01	-0.01438	1510.01	0.02974	1510.01	0.09892
	1511.94	-0.01452	1511.94	0.02928	1511.94	0.09865
	1513.87	-0.01461	1513.87	0.02898	1513.87	0.09864
	1515.8	-0.0145	1515.8	0.02923	1515.8	0.09899
	1517.73	-0.0142	1517.73	0.02941	1517.73	0.09945
	1519.66	-0.01385	1519.66	0.02952	1519.66	0.09983
	1521.58	-0.01375	1521.58	0.02943	1521.58	0.09969
	1523.51	-0.0142	1523.51	0.02898	1523.51	0.09893
	1525.44	-0.01504	1525.44	0.02826	1525.44	0.09794
	1527.37	-0.01576	1527.37	0.02766	1527.37	0.09691
	1529.3	-0.01635	1529.3	0.02735	1529.3	0.09622
	1531.23	-0.01666	1531.23	0.02719	1531.23	0.09597
	1533.15	-0.01694	1533.15	0.02723	1533.15	0.09573
	1535.08	-0.01713	1535.08	0.02746	1535.08	0.0959
	1537.01	-0.01726	1537.01	0.02741	1537.01	0.09633
	1538.94	-0.01759	1538.94	0.02689	1538.94	0.09654
	1540.87	-0.01788	1540.87	0.02615	1540.87	0.09644
	1542.8	-0.01791	1542.8	0.02561	1542.8	0.09624
	1544.73	-0.01792	1544.73	0.02523	1544.73	0.09594
	1546.65	-0.01787	1546.65	0.02489	1546.65	0.09547
	1548.58	-0.01787	1548.58	0.02493	1548.58	0.09503
	1550.51	-0.01782	1550.51	0.0252	1550.51	0.09514
	1552.44	-0.01789	1552.44	0.0251	1552.44	0.09514
	1554.37	-0.01818	1554.37	0.02464	1554.37	0.09474
	1556.3	-0.01821	1556.3	0.02443	1556.3	0.09429
	1558.23	-0.01807	1558.23	0.02456	1558.23	0.09405
	1560.15	-0.0179	1560.15	0.02489	1560.15	0.09401
	1562.08	-0.01765	1562.08	0.02519	1562.08	0.09412
	1564.01	-0.01759	1564.01	0.0254	1564.01	0.09436
	1565.94	-0.01778	1565.94	0.02538	1565.94	0.09449
	1567.87	-0.0182	1567.87	0.02501	1567.87	0.09425
	1569.8	-0.01871	1569.8	0.02455	1569.8	0.09393
	1571.72	-0.01874	1571.72	0.0245	1571.72	0.09389
	1573.65	-0.01847	1573.65	0.0247	1573.65	0.09414
	1575.58	-0.01811	1575.58	0.025	1575.58	0.09455
	1577.51	-0.01759	1577.51	0.02533	1577.51	0.09496
	1579.44	-0.01728	1579.44	0.02555	1579.44	0.09505
	1581.37	-0.0173	1581.37	0.02556	1581.37	0.09477
	1583.3	-0.01742	1583.3	0.02548	1583.3	0.09446
	1585.22	-0.01756	1585.22	0.02546	1585.22	0.09422
	1587.15	-0.01747	1587.15	0.0256	1587.15	0.09414
	1589.08	-0.01725	1589.08	0.02578	1589.08	0.09418
	1591.01	-0.01698	1591.01	0.02599	1591.01	0.09437
	1592.94	-0.01646	1592.94	0.02632	1592.94	0.09486
	1594.87	-0.0159	1594.87	0.02673	1594.87	0.09539
	1596.8	-0.01552	1596.8	0.02707	1596.8	0.09578
	1598.72	-0.01512	1598.72	0.02746	1598.72	0.09627
	1600.65	-0.01465	1600.65	0.02794	1600.65	0.09681
	1602.58	-0.01416	1602.58	0.02846	1602.58	0.09727
	1604.51	-0.01364	1604.51	0.02894	1604.51	0.09769
	1606.44	-0.01314	1606.44	0.02937	1606.44	0.09813
	1608.37	-0.01258	1608.37	0.02979	1608.37	0.09865
	1610.3	-0.01195	1610.3	0.03036	1610.3	0.09914
	1612.22	-0.01121	1612.22	0.031	1612.22	0.09959
	1614.15	-0.01032	1614.15	0.03169	1614.15	0.10011
	1616.08	-0.00956	1616.08	0.03211	1616.08	0.10052
	1618.01	-0.00907	1618.01	0.03239	1618.01	0.10096
	1619.94	-0.0087	1619.94	0.03261	1619.94	0.10146
	1621.87	-0.00842	1621.87	0.03288	1621.87	0.10191
	1623.8	-0.0082	1623.8	0.03319	1623.8	0.10223
	1625.72	-0.00785	1625.72	0.03362	1625.72	0.10246
	1627.65	-0.00738	1627.65	0.03405	1627.65	0.10251
	1629.58	-0.00685	1629.58	0.03446	1629.58	0.10257
	1631.51	-0.00669	1631.51	0.03458	1631.51	0.10243
	1633.44	-0.00679	1633.44	0.03456	1633.44	0.10232
	1635.37	-0.007	1635.37	0.03447	1635.37	0.10226
	1637.29	-0.00725	1637.29	0.03442	1637.29	0.10231
	1639.22	-0.0075	1639.22	0.03439	1639.22	0.10239
	1641.15	-0.0076	1641.15	0.03452	1641.15	0.10243
	1643.08	-0.00785	1643.08	0.03451	1643.08	0.10214
	1645.01	-0.00813	1645.01	0.03436	1645.01	0.10195
	1646.94	-0.00868	1646.94	0.03383	1646.94	0.10168
	1648.87	-0.00932	1648.87	0.0329	1648.87	0.10107
	1650.79	-0.01	1650.79	0.03182	1650.79	0.10034
	1652.72	-0.01077	1652.72	0.03083	1652.72	0.09958
	1654.65	-0.01145	1654.65	0.03012	1654.65	0.09895
	1656.58	-0.01192	1656.58	0.02992	1656.58	0.09851
	1658.51	-0.01241	1658.51	0.0298	1658.51	0.09806
	1660.44	-0.01281	1660.44	0.02968	1660.44	0.09784
	1662.37	-0.01324	1662.37	0.02929	1662.37	0.09759
	1664.29	-0.01368	1664.29	0.02871	1664.29	0.09716
	1666.22	-0.01418	1666.22	0.02818	1666.22	0.09677
	1668.15	-0.01482	1668.15	0.02764	1668.15	0.09627
	1670.08	-0.01543	1670.08	0.02711	1670.08	0.09576
	1672.01	-0.01587	1672.01	0.02668	1672.01	0.09539
	1673.94	-0.01623	1673.94	0.02626	1673.94	0.09504
	1675.86	-0.01662	1675.86	0.02578	1675.86	0.0947
	1677.79	-0.01675	1677.79	0.02552	1677.79	0.09439
	1679.72	-0.01699	1679.72	0.02522	1679.72	0.09396
	1681.65	-0.01729	1681.65	0.02496	1681.65	0.09373
	1683.58	-0.01754	1683.58	0.02477	1683.58	0.0936
	1685.51	-0.0178	1685.51	0.02457	1685.51	0.09337
	1687.43	-0.01813	1687.43	0.02428	1687.43	0.09312
	1689.36	-0.01851	1689.36	0.02381	1689.36	0.09284
	1691.29	-0.01882	1691.29	0.02339	1691.29	0.09265
	1693.22	-0.01902	1693.22	0.02313	1693.22	0.09244
	1695.15	-0.01955	1695.15	0.0228	1695.15	0.09187
	1697.08	-0.01999	1697.08	0.02263	1697.08	0.09153
	1699.01	-0.02034	1699.01	0.02256	1699.01	0.09135
	1700.93	-0.02076	1700.93	0.02249	1700.93	0.09114
	1702.86	-0.02113	1702.86	0.02203	1702.86	0.09072
	1704.79	-0.0213	1704.79	0.02203	1704.79	0.09072
	1706.72	-0.02129	1706.72	0.02179	1706.72	0.0905
	1708.65	-0.02137	1708.65	0.02178	1708.65	0.09048
	1710.58	-0.0215	1710.58	0.02178	1710.58	0.09048
	1712.51	-0.02145	1712.51	0.0216	1712.51	0.09032
	1714.43	-0.0215	1714.43	0.02142	1714.43	0.09017
	1716.36	-0.02168	1716.36	0.02109	1716.36	0.08987
	1718.29	-0.02191	1718.29	0.0211	1718.29	0.08988
	1720.22	-0.02217	1720.22	0.02106	1720.22	0.08984
	1722.15	-0.02238	1722.15	0.02094	1722.15	0.08973
	1724.08	-0.02251	1724.08	0.02086	1724.08	0.08966
	1726.01	-0.02251	1726.01	0.02088	1726.01	0.08967
	1727.93	-0.02235	1727.93	0.02048	1727.93	0.08931
	1729.86	-0.02226	1729.86	0.02033	1729.86	0.08918
	1731.79	-0.02222	1731.79	0.02022	1731.79	0.08908
	1733.72	-0.02224	1733.72	0.0202	1733.72	0.08905
	1735.65	-0.02234	1735.65	0.02014	1735.65	0.089
	1737.58	-0.0224	1737.58	0.02007	1737.58	0.08894
	1739.5	-0.02246	1739.51	0.02	1739.51	0.08887
	1741.43	-0.02262	1741.43	0.01993	1741.43	0.08881
	1743.36	-0.02281	1743.36	0.01993	1743.36	0.08881
	1745.29	-0.02301	1745.29	0.01983	1745.29	0.08872
	1747.22	-0.0232	1747.22	0.01993	1747.22	0.08881
	1749.15	-0.02331	1749.15	0.01993	1749.15	0.08881
	1751.08	-0.02338	1751.08	0.01983	1751.08	0.08872
	1753	-0.02343	1753	0.01993	1753	0.08881
	1754.93	-0.0235	1754.93	0.01993	1754.93	0.08881
	1756.86	-0.02365	1756.86	0.01983	1756.86	0.08872
	1758.79	-0.02371	1758.79	0.01977	1758.79	0.08867
	1760.72	-0.02369	1760.72	0.01977	1760.72	0.08866
	1762.65	-0.02374	1762.65	0.0197	1762.65	0.0886
	1764.58	-0.02382	1764.58	0.01963	1764.58	0.08853
	1766.5	-0.0239	1766.5	0.01955	1766.5	0.08847
	1768.43	-0.02391	1768.43	0.0195	1768.43	0.08841
	1770.36	-0.02386	1770.36	0.01941	1770.36	0.08834
	1772.29	-0.02378	1772.29	0.01941	1772.29	0.08834
	1774.22	-0.02372	1774.22	0.01934	1774.22	0.08828
	1776.15	-0.02376	1776.15	0.01929	1776.15	0.08823
	1778.07	-0.02386	1778.07	0.01922	1778.07	0.08816
	1780	-0.02397	1780	0.01921	1780	0.08816
	1781.93	-0.02404	1781.93	0.01916	1781.93	0.0881
	1783.86	-0.024	1783.86	0.01912	1783.86	0.08807
	1785.79	-0.0239	1785.79	0.01909	1785.79	0.08805
	1787.72	-0.02386	1787.72	0.01908	1787.72	0.08804
	1789.64	-0.02392	1789.64	0.01908	1789.64	0.08803
	1791.57	-0.02393	1791.57	0.01907	1791.57	0.08803
	1793.5	-0.02384	1793.5	0.01906	1793.5	0.08802
	1795.43	-0.02376	1795.43	0.01919	1795.43	0.08814
	1797.36	-0.02374	1797.36	0.01917	1797.36	0.08812
	1799.29	-0.02372	1799.29	0.01918	1799.29	0.08813
	1801.22	-0.02374	1801.22	0.01917	1801.22	0.08812
	1803.14	-0.02385	1803.14	0.01905	1803.14	0.08801
	1805.07	-0.02398	1805.07	0.0189	1805.07	0.08787
	1807	-0.02405	1807	0.01883	1807	0.08781
	1808.93	-0.02411	1808.93	0.01875	1808.93	0.08774
	1810.86	-0.02425	1810.86	0.0186	1810.86	0.0876
	1812.79	-0.02435	1812.79	0.01849	1812.79	0.0875
	1814.72	-0.02435	1814.72	0.0185	1814.72	0.08751
	1816.64	-0.02431	1816.64	0.01854	1816.64	0.08755
	1818.57	-0.02434	1818.57	0.0185	1818.57	0.08751
	1820.5	-0.02444	1820.5	0.01839	1820.5	0.08741
	1822.43	-0.02448	1822.43	0.01835	1822.43	0.08738
	1824.36	-0.02443	1824.36	0.0184	1824.36	0.08742
	1826.29	-0.02441	1826.29	0.01843	1826.29	0.08745
	1828.21	-0.02433	1828.21	0.01852	1828.21	0.08752
	1830.14	-0.02419	1830.14	0.01867	1830.14	0.08766
	1832.07	-0.02409	1832.07	0.01878	1832.07	0.08777
	1834	-0.02406	1834	0.01881	1834	0.08779
	1835.93	-0.02416	1835.93	0.01871	1835.93	0.08769
	1837.86	-0.0243	1837.86	0.01855	1837.86	0.08756
	1839.79	-0.02434	1839.79	0.01851	1839.79	0.08751
	1841.71	-0.02437	1841.71	0.01846	1841.71	0.08748
	1843.64	-0.02434	1843.64	0.0185	1843.64	0.08751
	1845.57	-0.02425	1845.57	0.01861	1845.57	0.08761
	1847.5	-0.02414	1847.5	0.01872	1847.5	0.08771
	1849.43	-0.02409	1849.43	0.01877	1849.43	0.08776
	1851.36	-0.02414	1851.36	0.01872	1851.36	0.08771
	1853.29	-0.02427	1853.29	0.01859	1853.29	0.08759
	1855.21	-0.02434	1855.21	0.01851	1855.21	0.08751
	1857.14	-0.02442	1857.14	0.01842	1857.14	0.08743
	1859.07	-0.02445	1859.07	0.01839	1859.07	0.0874
	1861	-0.02435	1861	0.01849	1861	0.0875
	1862.93	-0.02427	1862.93	0.01859	1862.93	0.08758
	1864.86	-0.02424	1864.86	0.01862	1864.86	0.08762
	1866.79	-0.02422	1866.79	0.01863	1866.79	0.08763
	1868.71	-0.0243	1868.71	0.01855	1868.71	0.08755
	1870.64	-0.02443	1870.64	0.0184	1870.64	0.08742
	1872.57	-0.02463	1872.57	0.01818	1872.57	0.08722
	1874.5	-0.02474	1874.5	0.01807	1874.5	0.08712
	1876.43	-0.02471	1876.43	0.0181	1876.43	0.08715
	1878.36	-0.02463	1878.36	0.01818	1878.36	0.08722
	1880.29	-0.02458	1880.29	0.01824	1880.29	0.08728
	1882.21	-0.02457	1882.21	0.01826	1882.21	0.08728
	1884.14	-0.02457	1884.14	0.01824	1884.14	0.08728
	1886.07	-0.02454	1886.07	0.01829	1886.07	0.08732
	1888	-0.02448	1888	0.01835	1888	0.08738
	1889.93	-0.02434	1889.93	0.01851	1889.93	0.08751
	1891.86	-0.02426	1891.86	0.0186	1891.86	0.08759
	1893.78	-0.02425	1893.78	0.01861	1893.78	0.0876
	1895.71	-0.02441	1895.71	0.01843	1895.71	0.08745
	1897.64	-0.02465	1897.64	0.01816	1897.64	0.0872
	1899.57	-0.02482	1899.57	0.01798	1899.57	0.08704
	1901.5	-0.02483	1901.5	0.01796	1901.5	0.08702
	1903.43	-0.02474	1903.43	0.01807	1903.43	0.08711
	1905.36	-0.02463	1905.36	0.01819	1905.36	0.08723
	1907.28	-0.02461	1907.28	0.0182	1907.28	0.08724
	1909.21	-0.02468	1909.21	0.01813	1909.21	0.08718
	1911.14	-0.02481	1911.14	0.01799	1911.14	0.08704
	1913.07	-0.02496	1913.07	0.01783	1913.07	0.08689
	1915	-0.02511	1915	0.01766	1915	0.08675
	1916.93	-0.02514	1916.93	0.01763	1916.93	0.08671
	1918.86	-0.02501	1918.86	0.01776	1918.86	0.08684
	1920.78	-0.02487	1920.78	0.01793	1920.78	0.08698
	1922.71	-0.02485	1922.71	0.01795	1922.71	0.08701
	1924.64	-0.02486	1924.64	0.01794	1924.64	0.087
	1926.57	-0.02492	1926.57	0.01787	1926.57	0.08693
	1928.5	-0.02506	1928.5	0.01772	1928.5	0.08679
	1930.43	-0.02524	1930.43	0.01752	1930.43	0.08662
	1932.35	-0.02525	1932.35	0.0175	1932.35	0.0866
	1934.28	-0.02511	1934.28	0.01766	1934.28	0.08674
	1936.21	-0.02497	1936.21	0.01782	1936.21	0.08688
	1938.14	-0.02487	1938.14	0.01793	1938.14	0.08699
	1940.07	-0.02475	1940.07	0.01806	1940.07	0.0871
	1942	-0.02479	1942	0.01801	1942	0.08706
	1943.92	-0.02487	1943.92	0.01791	1943.92	0.08698
	1945.85	-0.0249	1945.85	0.01789	1945.85	0.08696
	1947.78	-0.02485	1947.78	0.01795	1947.78	0.08701
	1949.71	-0.02476	1949.71	0.01805	1949.71	0.0871
	1951.64	-0.02473	1951.64	0.01807	1951.64	0.08712
	1953.57	-0.02476	1953.57	0.01804	1953.57	0.08709
	1955.5	-0.02478	1955.5	0.01802	1955.5	0.08707
	1957.42	-0.02484	1957.42	0.01795	1957.42	0.08701
	1959.35	-0.02486	1959.35	0.01794	1959.35	0.08699
	1961.28	-0.02482	1961.28	0.01798	1961.28	0.08704
	1963.21	-0.02477	1963.21	0.01802	1963.21	0.08708
	1965.14	-0.02478	1965.14	0.01802	1965.14	0.08708
	1967.07	-0.02487	1967.07	0.01791	1967.07	0.08698
	1969	-0.02498	1969	0.0178	1969	0.08688
	1970.92	-0.02502	1970.92	0.01776	1970.92	0.08683
	1972.85	-0.02503	1972.85	0.01774	1972.85	0.08682
	1974.78	-0.02501	1974.78	0.01776	1974.78	0.08684
	1976.71	-0.02501	1976.71	0.01777	1976.71	0.08684
	1978.64	-0.0251	1978.64	0.01767	1978.64	0.08675
	1980.57	-0.02523	1980.57	0.01753	1980.57	0.08663
	1982.49	-0.02529	1982.49	0.01745	1982.49	0.08656
	1984.42	-0.02533	1984.42	0.01741	1984.42	0.08652
	1986.35	-0.0253	1986.35	0.01745	1986.35	0.08655
	1988.28	-0.02517	1988.28	0.01758	1988.28	0.08668
	1990.21	-0.02502	1990.21	0.01776	1990.21	0.08683
	1992.14	-0.02493	1992.14	0.01786	1992.14	0.08693
	1994.07	-0.02489	1994.07	0.0179	1994.07	0.08697
	1995.99	-0.02481	1995.99	0.01799	1995.99	0.08704
	1997.92	-0.02477	1997.92	0.01802	1997.92	0.08708
	1999.85	-0.02486	1999.85	0.01794	1999.85	0.087
	2001.78	-0.02498	2001.78	0.01779	2001.78	0.08687
	2003.71	-0.02508	2003.71	0.01769	2003.71	0.08677
	2005.64	-0.02517	2005.64	0.0176	2005.64	0.08668
	2007.57	-0.02522	2007.57	0.01754	2007.57	0.08663
	2009.49	-0.02518	2009.49	0.01757	2009.49	0.08667
	2011.42	-0.02512	2011.42	0.018	2011.42	0.08705
	2013.35	-0.02511	2013.35	0.01685	2013.35	0.08695
	2015.28	-0.02513	2015.28	0.01689	2015.28	0.08681
	2017.21	-0.02519	2017.21	0.01707	2017.21	0.08682
	2019.14	-0.02523	2019.14	0.0171	2019.14	0.08691
	2021.07	-0.02528	2021.07	0.01713	2021.07	0.08703
	2022.99	-0.0253	2022.99	0.01776	2022.99	0.08732
	2024.92	-0.02523	2024.92	0.01882	2024.92	0.08752
	2026.85	-0.02518	2026.85	0.01947	2026.85	0.08785
	2028.78	-0.02518	2028.78	0.01968	2028.78	0.08834
	2030.71	-0.02521	2030.71	0.02028	2030.71	0.08865
	2032.64	-0.02522	2032.64	0.02139	2032.64	0.08883
	2034.56	-0.02521	2034.57	0.02279	2034.57	0.08913
	2036.49	-0.02525	2036.49	0.02415	2036.49	0.08944
	2038.42	-0.02529	2038.42	0.02552	2038.42	0.09001
	2040.35	-0.02525	2040.35	0.0268	2040.35	0.09098
	2042.28	-0.02516	2042.28	0.02789	2042.28	0.09191
	2044.21	-0.02506	2044.21	0.02938	2044.21	0.09261
	2046.13	-0.02502	2046.13	0.03141	2046.13	0.09356
	2048.06	-0.02501	2048.06	0.03376	2048.06	0.09468
	2049.99	-0.02493	2049.99	0.03653	2049.99	0.0958
	2051.92	-0.02488	2051.92	0.04	2051.92	0.09703
	2053.85	-0.0249	2053.85	0.04342	2053.85	0.09851
	2055.78	-0.02496	2055.78	0.0465	2055.78	0.09985
	2057.71	-0.02499	2057.71	0.04959	2057.71	0.10095
	2059.64	-0.02495	2059.64	0.05261	2059.64	0.10225
	2061.56	-0.02495	2061.56	0.05522	2061.56	0.1034
	2063.49	-0.02503	2063.49	0.05732	2063.49	0.10446
	2065.42	-0.02513	2065.42	0.05899	2065.42	0.10512
	2067.35	-0.0252	2067.35	0.06156	2067.35	0.10608
	2069.28	-0.02531	2069.28	0.06513	2069.28	0.10734
	2071.21	-0.02542	2071.21	0.06938	2071.21	0.10892
	2073.14	-0.02546	2073.14	0.07457	2073.14	0.11056
	2075.06	-0.02533	2075.06	0.08053	2075.06	0.11195
	2076.99	-0.02511	2076.99	0.08713	2076.99	0.11379
	2078.92	-0.025	2078.92	0.09371	2078.92	0.11541
	2080.85	-0.02501	2080.85	0.1	2080.85	0.11668
	2082.78	-0.02504	2082.78	0.10487	2082.78	0.11699
	2084.7	-0.02509	2084.71	0.10599	2084.71	0.11566
	2086.63	-0.02517	2086.63	0.1012	2086.63	0.11249
	2088.56	-0.02512	2088.56	0.09046	2088.56	0.10751
	2090.49	-0.025	2090.49	0.07506	2090.49	0.10095
	2092.42	-0.02491	2092.42	0.05801	2092.42	0.09452
	2094.35	-0.02498	2094.35	0.04288	2094.35	0.08939
	2096.28	-0.02516	2096.28	0.03044	2096.28	0.08579
	2098.2	-0.02532	2098.2	0.0214	2098.2	0.08365
	2100.13	-0.02544	2100.13	0.01538	2100.13	0.08173
	2102.06	-0.02552	2102.06	0.0111	2102.06	0.08019
	2103.99	-0.02543	2103.99	0.00792	2103.99	0.07933
	2105.92	-0.02533	2105.92	0.00588	2105.92	0.07866
	2107.85	-0.02531	2107.85	0.00453	2107.85	0.07797
	2109.78	-0.02535	2109.78	0.00369	2109.78	0.07751
	2111.7	-0.02543	2111.7	0.00327	2111.7	0.07737
	2113.63	-0.02551	2113.63	0.00301	2113.63	0.0772
	2115.56	-0.02566	2115.56	0.00293	2115.56	0.07724
	2117.49	-0.0258	2117.49	0.00259	2117.49	0.07691
	2119.42	-0.02585	2119.42	0.00211	2119.42	0.07653
	2121.35	-0.0258	2121.35	0.00138	2121.35	0.07647
	2123.28	-0.02576	2123.28	0.00106	2123.28	0.07629
	2125.2	-0.02565	2125.2	0.00073686	2125.2	0.07584
	2127.13	-0.02552	2127.13	0.000454532	2127.13	0.07605
	2129.06	-0.02539	2129.06	2.03191e-07	2129.06	0.07606
	2130.99	-0.02539	2130.99	-0.000210335	2130.99	0.07579
	2132.92	-0.02551	2132.92	-0.00052172	2132.92	0.07584
	2134.85	-0.02566	2134.85	-0.000522504	2134.85	0.07588
	2136.78	-0.02581	2136.78	-0.000426164	2136.78	0.0755
	2138.7	-0.02597	2138.7	-0.000796603	2138.7	0.07536
	2140.63	-0.0261	2140.63	-0.0011	2140.63	0.07537
	2142.56	-0.02615	2142.56	-0.00138	2142.56	0.07552
	2144.49	-0.02604	2144.49	-0.00156	2144.49	0.07568
	2146.42	-0.02592	2146.42	-0.00159	2146.42	0.0757
	2148.35	-0.02582	2148.35	-0.00149	2148.35	0.07589
	2150.27	-0.0257	2150.27	-0.00132	2150.27	0.07642
	2152.2	-0.02553	2152.2	-0.00149	2152.2	0.07682
	2154.13	-0.02546	2154.13	-0.00151	2154.13	0.07731
	2156.06	-0.0255	2156.06	-0.00122	2156.06	0.07785
	2157.99	-0.02558	2157.99	-0.000987008	2157.99	0.07843
	2159.92	-0.02558	2159.92	-0.000517701	2159.92	0.07921
	2161.84	-0.02564	2161.84	-0.000113272	2161.84	0.07965
	2163.77	-0.02574	2163.77	-0.000360008	2163.77	0.08011
	2165.7	-0.02576	2165.7	-0.000531424	2165.7	0.08024
	2167.63	-0.02568	2167.63	-0.000448029	2167.63	0.0795
	2169.56	-0.02562	2169.56	-0.000558414	2169.56	0.0789
	2171.49	-0.02548	2171.49	-0.000872553	2171.49	0.07823
	2173.42	-0.02541	2173.42	-0.00116	2173.42	0.07755
	2175.34	-0.02534	2175.34	-0.00143	2175.34	0.07727
	2177.27	-0.02523	2177.27	-0.00166	2177.27	0.07712
	2179.2	-0.02519	2179.2	-0.00159	2179.2	0.07682
	2181.13	-0.02515	2181.13	-0.00176	2181.13	0.07627
	2183.06	-0.02509	2183.06	-0.00222	2183.06	0.07581
	2184.99	-0.02507	2184.99	-0.00217	2184.99	0.07591
	2186.92	-0.02511	2186.92	-0.00207	2186.92	0.07557
	2188.84	-0.02529	2188.84	-0.00191	2188.84	0.07529
	2190.77	-0.02542	2190.77	-0.0017	2190.77	0.07534
	2192.7	-0.02538	2192.7	-0.00166	2192.7	0.07531
	2194.63	-0.02536	2194.63	-0.00151	2194.63	0.07487
	2196.56	-0.02535	2196.56	-0.00147	2196.56	0.07463
	2198.49	-0.02537	2198.49	-0.00172	2198.49	0.07462
	2200.41	-0.02549	2200.41	-0.00214	2200.41	0.07473
	2202.34	-0.02557	2202.34	-0.00205	2202.34	0.07473
	2204.27	-0.02566	2204.27	-0.00218	2204.27	0.07472
	2206.2	-0.0257	2206.2	-0.00221	2206.2	0.07475
	2208.13	-0.02568	2208.13	-0.0021	2208.13	0.07483
	2210.06	-0.02572	2210.06	-0.00212	2210.06	0.0748
	2211.99	-0.02577	2211.99	-0.00228	2211.99	0.07474
	2213.91	-0.02589	2213.91	-0.00248	2213.91	0.0747
	2215.84	-0.02597	2215.84	-0.00259	2215.84	0.07469
	2217.77	-0.02588	2217.77	-0.00262	2217.77	0.07475
	2219.7	-0.02577	2219.7	-0.00266	2219.7	0.07482
	2221.63	-0.02562	2221.63	-0.00255	2221.63	0.07495
	2223.56	-0.02552	2223.56	-0.00243	2223.56	0.07499
	2225.49	-0.02558	2225.49	-0.00244	2225.49	0.07485
	2227.41	-0.02564	2227.41	-0.00246	2227.41	0.07473
	2229.34	-0.02568	2229.34	-0.00246	2229.34	0.07461
	2231.27	-0.02566	2231.27	-0.0024	2231.27	0.07455
	2233.2	-0.02558	2233.2	-0.00233	2233.2	0.07469
	2235.13	-0.02549	2235.13	-0.00229	2235.13	0.07489
	2237.06	-0.0254	2237.06	-0.00222	2237.06	0.07505
	2238.99	-0.02546	2238.99	-0.0023	2238.99	0.07502
	2240.91	-0.02562	2240.91	-0.00241	2240.91	0.07486
	2242.84	-0.02571	2242.84	-0.00239	2242.84	0.07477
	2244.77	-0.02577	2244.77	-0.00234	2244.77	0.07466
	2246.7	-0.02583	2246.7	-0.00242	2246.7	0.07457
	2248.63	-0.02592	2248.63	-0.00255	2248.63	0.07458
	2250.56	-0.0259	2250.56	-0.00261	2250.56	0.07466
	2252.49	-0.02587	2252.49	-0.00259	2252.49	0.07468
	2254.41	-0.02586	2254.41	-0.0026	2254.41	0.07464
	2256.34	-0.02584	2256.34	-0.00257	2256.34	0.07465
	2258.27	-0.02581	2258.27	-0.00251	2258.27	0.07474
	2260.2	-0.02582	2260.2	-0.00245	2260.2	0.07484
	2262.13	-0.0258	2262.13	-0.00236	2262.13	0.07495
	2264.06	-0.02573	2264.06	-0.00231	2264.06	0.07508
	2265.98	-0.02559	2265.98	-0.00227	2265.98	0.07519
	2267.91	-0.0255	2267.91	-0.00221	2267.91	0.07518
	2269.84	-0.02548	2269.84	-0.00223	2269.84	0.07503
	2271.77	-0.02552	2271.77	-0.00237	2271.77	0.0748
	2273.7	-0.02562	2273.7	-0.00253	2273.7	0.07463
	2275.63	-0.02578	2275.63	-0.00256	2275.63	0.07456
	2277.55	-0.02592	2277.55	-0.0025	2277.55	0.07458
	2279.48	-0.02595	2279.48	-0.0025	2279.48	0.07462
	2281.41	-0.02585	2281.41	-0.00248	2281.41	0.07468
	2283.34	-0.02569	2283.34	-0.0024	2283.34	0.07477
	2285.27	-0.02556	2285.27	-0.0024	2285.27	0.07477
	2287.2	-0.02545	2287.2	-0.00247	2287.2	0.07481
	2289.13	-0.02522	2289.13	-0.00247	2289.13	0.075
	2291.05	-0.02506	2291.05	-0.00249	2291.05	0.07507
	2292.98	-0.02504	2292.98	-0.00258	2292.98	0.07505
	2294.91	-0.02506	2294.91	-0.00265	2294.91	0.0751
	2296.84	-0.02507	2296.84	-0.00274	2296.84	0.07522
	2298.77	-0.02498	2298.77	-0.00276	2298.77	0.07537
	2300.7	-0.02487	2300.7	-0.00275	2300.7	0.07552
	2302.62	-0.02479	2302.62	-0.00289	2302.62	0.07557
	2304.55	-0.02475	2304.55	-0.00309	2304.55	0.0755
	2306.48	-0.02494	2306.48	-0.0033	2306.48	0.07513
	2308.41	-0.02526	2308.41	-0.00347	2308.41	0.07471
	2310.34	-0.02547	2310.34	-0.00339	2310.34	0.0745
	2312.27	-0.02564	2312.27	-0.00322	2312.27	0.07441
	2314.2	-0.02575	2314.2	-0.00306	2314.2	0.07456
	2316.12	-0.02571	2316.12	-0.0028	2316.12	0.07502
	2318.05	-0.02541	2318.05	-0.00275	2318.05	0.07557
	2319.98	-0.0251	2319.98	-0.00281	2319.98	0.07608
	2321.91	-0.02509	2321.91	-0.003	2321.91	0.07649
	2323.84	-0.02498	2323.84	-0.00336	2323.84	0.07679
	2325.77	-0.02492	2325.77	-0.00361	2325.77	0.07688
	2327.7	-0.02503	2327.7	-0.00386	2327.7	0.07679
	2329.62	-0.02509	2329.62	-0.0041	2329.62	0.07701
	2331.55	-0.02497	2331.55	-0.00413	2331.55	0.07737
	2333.48	-0.02477	2333.48	-0.00403	2333.48	0.07749
	2335.41	-0.02469	2335.41	-0.00365	2335.41	0.07761
	2337.34	-0.02486	2337.34	-0.0033	2337.34	0.07751
	2339.27	-0.02487	2339.27	-0.00301	2339.27	0.07742
	2341.2	-0.02513	2341.2	-0.00279	2341.2	0.07718
	2343.12	-0.02528	2343.12	-0.00271	2343.12	0.07704
	2345.05	-0.02518	2345.05	-0.00263	2345.05	0.07723
	2346.98	-0.02508	2346.98	-0.00269	2346.98	0.07737
	2348.91	-0.02522	2348.91	-0.00279	2348.91	0.07735
	2350.84	-0.0253	2350.84	-0.00285	2350.84	0.07713
	2352.77	-0.02541	2352.77	-0.00291	2352.77	0.07665
	2354.7	-0.02547	2354.7	-0.00296	2354.7	0.07623
	2356.62	-0.0257	2356.62	-0.00304	2356.62	0.07588
	2358.55	-0.02568	2358.55	-0.00291	2358.55	0.07574
	2360.48	-0.02575	2360.48	-0.00272	2360.48	0.0755
	2362.41	-0.02593	2362.41	-0.00246	2362.41	0.07507
	2364.34	-0.02601	2364.34	-0.00215	2364.34	0.07499
	2366.27	-0.02594	2366.27	-0.00215	2366.27	0.07489
	2368.2	-0.02599	2368.2	-0.0024	2368.2	0.07465
	2370.12	-0.026	2370.12	-0.00259	2370.12	0.07435
	2372.05	-0.02596	2372.05	-0.00272	2372.05	0.07425
	2373.98	-0.02591	2373.98	-0.00284	2373.98	0.07424
	2375.91	-0.02615	2375.91	-0.00304	2375.91	0.07392
	2377.84	-0.02647	2377.84	-0.00305	2377.84	0.07357
	2379.76	-0.02657	2379.76	-0.00292	2379.76	0.07369
	2381.69	-0.02662	2381.69	-0.00297	2381.69	0.07387
	2383.62	-0.02668	2383.62	-0.00312	2383.62	0.07389
	2385.55	-0.02663	2385.55	-0.0031	2385.55	0.07387
	2387.48	-0.02649	2387.48	-0.00301	2387.48	0.07389
	2389.41	-0.02642	2389.41	-0.00292	2389.41	0.07386
	2391.34	-0.02653	2391.34	-0.00295	2391.34	0.07376
	2393.26	-0.02665	2393.26	-0.00295	2393.26	0.07381
	2395.19	-0.02663	2395.19	-0.00283	2395.19	0.074
	2397.12	-0.02653	2397.12	-0.00275	2397.12	0.07415
	2399.05	-0.02648	2399.05	-0.00281	2399.05	0.0742
	2400.98	-0.0265	2400.98	-0.00292	2400.98	0.07422
	2402.91	-0.02649	2402.91	-0.00285	2402.91	0.07432
	2404.84	-0.02644	2404.84	-0.00275	2404.84	0.07437
	2406.76	-0.02651	2406.76	-0.00285	2406.76	0.07432
	2408.69	-0.02663	2408.69	-0.00298	2408.69	0.07432
	2410.62	-0.02669	2410.62	-0.003	2410.62	0.07433
	2412.55	-0.02673	2412.55	-0.00306	2412.55	0.07423
	2414.48	-0.02675	2414.48	-0.00313	2414.48	0.07408
	2416.41	-0.02671	2416.41	-0.0031	2416.41	0.07402
	2418.34	-0.02659	2418.34	-0.0029	2418.34	0.07405
	2420.26	-0.02651	2420.26	-0.00276	2420.26	0.074
	2422.19	-0.02658	2422.19	-0.00279	2422.19	0.07393
	2424.12	-0.02674	2424.12	-0.00282	2424.12	0.07394
	2426.05	-0.02684	2426.05	-0.00285	2426.05	0.07394
	2427.98	-0.02685	2427.98	-0.00293	2427.98	0.07392
	2429.91	-0.02672	2429.91	-0.00299	2429.91	0.07396
	2431.84	-0.02657	2431.84	-0.00298	2431.84	0.07401
	2433.76	-0.02648	2433.76	-0.0029	2433.76	0.07403
	2435.69	-0.02637	2435.69	-0.00287	2435.69	0.07405
	2437.62	-0.02631	2437.62	-0.00285	2437.62	0.07414
	2439.55	-0.02637	2439.55	-0.00279	2439.55	0.07413
	2441.48	-0.02644	2441.48	-0.00284	2441.48	0.0739
	2443.41	-0.02644	2443.41	-0.00294	2443.41	0.07368
	2445.33	-0.02644	2445.33	-0.00304	2445.33	0.07359
	2447.26	-0.02659	2447.26	-0.00311	2447.26	0.07353
	2449.19	-0.02671	2449.19	-0.00309	2449.19	0.07358
	2451.12	-0.02668	2451.12	-0.00304	2451.12	0.07381
	2453.05	-0.02667	2453.05	-0.00298	2453.05	0.07405
	2454.98	-0.0268	2454.98	-0.00299	2454.98	0.07405
	2456.91	-0.02687	2456.91	-0.00307	2456.91	0.07388
	2458.83	-0.02671	2458.83	-0.00311	2458.83	0.07383
	2460.76	-0.02654	2460.76	-0.00312	2460.76	0.07389
	2462.69	-0.0265	2462.69	-0.00313	2462.69	0.0738
	2464.62	-0.02641	2464.62	-0.00305	2464.62	0.07366
	2466.55	-0.02629	2466.55	-0.00297	2466.55	0.07367
	2468.48	-0.02626	2468.48	-0.00296	2468.48	0.07376
	2470.41	-0.02629	2470.41	-0.00294	2470.41	0.07383
	2472.33	-0.02634	2472.33	-0.00293	2472.33	0.07391
	2474.26	-0.0263	2474.26	-0.0029	2474.26	0.07411
	2476.19	-0.02638	2476.19	-0.00291	2476.19	0.07421
	2478.12	-0.02657	2478.12	-0.00301	2478.12	0.07411
	2480.05	-0.02673	2480.05	-0.00312	2480.05	0.07392
	2481.98	-0.02681	2481.98	-0.00318	2481.98	0.07385
	2483.9	-0.02679	2483.9	-0.00317	2483.9	0.07385
	2485.83	-0.02671	2485.83	-0.003	2485.83	0.07383
	2487.76	-0.02664	2487.76	-0.0028	2487.76	0.07384
	2489.69	-0.0265	2489.69	-0.00264	2489.69	0.07383
	2491.62	-0.02633	2491.62	-0.00257	2491.62	0.07376
	2493.55	-0.02621	2493.55	-0.00258	2493.55	0.07373
	2495.47	-0.02612	2495.47	-0.00258	2495.47	0.07378
	2497.4	-0.02594	2497.4	-0.0025	2497.4	0.07399
	2499.33	-0.02582	2499.33	-0.00244	2499.33	0.07411
	2501.26	-0.0258	2501.26	-0.0024	2501.26	0.07411
	2503.19	-0.02578	2503.19	-0.00234	2503.19	0.07414
	2505.12	-0.02572	2505.12	-0.00228	2505.12	0.07417
	2507.05	-0.02574	2507.05	-0.00237	2507.05	0.07425
	2508.97	-0.02587	2508.97	-0.00256	2508.97	0.0743
	2510.9	-0.02598	2510.9	-0.00264	2510.9	0.07432
	2512.83	-0.02598	2512.83	-0.00264	2512.83	0.07443
	2514.76	-0.02605	2514.76	-0.00265	2514.76	0.07447
	2516.69	-0.02612	2516.69	-0.0027	2516.69	0.07441
	2518.62	-0.02611	2518.62	-0.00268	2518.62	0.07437
	2520.55	-0.02604	2520.55	-0.00255	2520.55	0.07434
	2522.47	-0.02602	2522.47	-0.00244	2522.47	0.07432
	2524.4	-0.02604	2524.4	-0.00233	2524.4	0.07432
	2526.33	-0.026	2526.33	-0.0022	2526.33	0.07433
	2528.26	-0.02589	2528.26	-0.00217	2528.26	0.07439
	2530.19	-0.02583	2530.19	-0.00222	2530.19	0.07445
	2532.12	-0.02574	2532.12	-0.00231	2532.12	0.07445
	2534.05	-0.02569	2534.05	-0.00244	2534.05	0.07442
	2535.97	-0.02576	2535.97	-0.00255	2535.97	0.07434
	2537.9	-0.02592	2537.9	-0.00259	2537.9	0.07431
	2539.83	-0.02608	2539.83	-0.00256	2539.83	0.07438
	2541.76	-0.02608	2541.76	-0.00251	2541.76	0.07447
	2543.69	-0.02597	2543.69	-0.00246	2543.69	0.07454
	2545.62	-0.02588	2545.62	-0.00242	2545.62	0.07448
	2547.55	-0.02577	2547.55	-0.00235	2547.55	0.07431
	2549.47	-0.02576	2549.47	-0.0024	2549.47	0.07418
	2551.4	-0.02583	2551.4	-0.00248	2551.4	0.07416
	2553.33	-0.0259	2553.33	-0.00247	2553.33	0.07434
	2555.26	-0.02594	2555.26	-0.00249	2555.26	0.07463
	2557.19	-0.02579	2557.19	-0.00245	2557.19	0.07493
	2559.12	-0.02558	2559.12	-0.00236	2559.12	0.07514
	2561.04	-0.02548	2561.04	-0.00233	2561.04	0.0751
	2562.97	-0.02546	2562.97	-0.0023	2562.97	0.07485
	2564.9	-0.02552	2564.9	-0.00235	2564.9	0.0746
	2566.83	-0.02551	2566.83	-0.00234	2566.83	0.07447
	2568.76	-0.02544	2568.76	-0.00224	2568.76	0.0745
	2570.69	-0.02538	2570.69	-0.00217	2570.69	0.07462
	2572.61	-0.0253	2572.61	-0.00204	2572.61	0.0748
	2574.54	-0.02519	2574.54	-0.00185	2574.54	0.07506
	2576.47	-0.02508	2576.47	-0.00166	2576.47	0.07527
	2578.4	-0.02511	2578.4	-0.00159	2578.4	0.0753
	2580.33	-0.02529	2580.33	-0.00176	2580.33	0.07523
	2582.26	-0.02541	2582.26	-0.00193	2582.26	0.07514
	2584.19	-0.02542	2584.19	-0.00203	2584.19	0.075
	2586.11	-0.02537	2586.11	-0.00207	2586.11	0.0749
	2588.04	-0.02526	2588.04	-0.00206	2588.04	0.07495
	2589.97	-0.02506	2589.97	-0.00195	2589.97	0.0751
	2591.9	-0.02494	2591.9	-0.00177	2591.9	0.07523
	2593.83	-0.02503	2593.83	-0.00168	2593.83	0.07527
	2595.76	-0.02518	2595.76	-0.00173	2595.76	0.07514
	2597.69	-0.02526	2597.69	-0.00173	2597.69	0.07502
	2599.61	-0.02531	2599.61	-0.00167	2599.61	0.07498
	2601.54	-0.02522	2601.54	-0.00155	2601.54	0.07502
	2603.47	-0.02502	2603.47	-0.00145	2603.47	0.07528
	2605.4	-0.02486	2605.4	-0.00139	2605.4	0.07554
	2607.33	-0.02494	2607.33	-0.00135	2607.33	0.07561
	2609.26	-0.02512	2609.26	-0.00138	2609.26	0.07559
	2611.18	-0.02522	2611.18	-0.00155	2611.18	0.07549
	2613.11	-0.02527	2613.11	-0.00173	2613.11	0.07533
	2615.04	-0.02536	2615.04	-0.00184	2615.04	0.07516
	2616.97	-0.02535	2616.97	-0.00188	2616.97	0.07505
	2618.9	-0.02522	2618.9	-0.00188	2618.9	0.07511
	2620.83	-0.02503	2620.83	-0.00181	2620.83	0.07518
	2622.76	-0.02491	2622.76	-0.00171	2622.76	0.07512
	2624.68	-0.02484	2624.68	-0.00158	2624.68	0.07511
	2626.61	-0.02474	2626.61	-0.00138	2626.61	0.0752
	2628.54	-0.02466	2628.54	-0.00117	2628.54	0.07533
	2630.47	-0.02467	2630.47	-0.00107	2630.47	0.07546
	2632.4	-0.02467	2632.4	-0.00109	2632.4	0.07562
	2634.33	-0.02466	2634.33	-0.00111	2634.33	0.07576
	2636.26	-0.02466	2636.26	-0.00117	2636.26	0.07578
	2638.18	-0.02466	2638.18	-0.00134	2638.18	0.07568
	2640.11	-0.02464	2640.11	-0.00146	2640.11	0.07555
	2642.04	-0.02455	2642.04	-0.00141	2642.04	0.07544
	2643.97	-0.02448	2643.97	-0.00124	2643.97	0.07545
	2645.9	-0.02451	2645.9	-0.00113	2645.9	0.07553
	2647.83	-0.0245	2647.83	-0.001	2647.83	0.0757
	2649.76	-0.02444	2649.76	-0.00075	2649.76	0.07602
	2651.68	-0.02438	2651.68	-0.00053	2651.68	0.07633
	2653.61	-0.02437	2653.61	-0.00047	2653.61	0.0765
	2655.54	-0.02431	2655.54	-0.00051	2655.54	0.07652
	2657.47	-0.02414	2657.47	-0.0006	2657.47	0.07636
	2659.4	-0.02405	2659.4	-0.0007	2659.4	0.07605
	2661.33	-0.02405	2661.33	-0.0008	2661.33	0.07578
	2663.25	-0.02399	2663.25	-0.0008	2663.25	0.07569
	2665.18	-0.02404	2665.18	-0.00081	2665.18	0.07566
	2667.11	-0.02415	2667.11	-0.00079	2667.11	0.07572
	2669.04	-0.02414	2669.04	-0.00065	2669.04	0.07584
	2670.97	-0.02399	2670.97	-0.00052	2670.97	0.07593
	2672.9	-0.02384	2672.9	-0.0005	2672.9	0.07594
	2674.82	-0.02374	2674.82	-0.00056	2674.82	0.07585
	2676.75	-0.02367	2676.75	-0.00053	2676.75	0.07585
	2678.68	-0.02359	2678.68	-0.00047	2678.68	0.07589
	2680.61	-0.02371	2680.61	-0.00057	2680.61	0.07584
	2682.54	-0.02383	2682.54	-0.00052	2682.54	0.07589
	2684.47	-0.02376	2684.47	-0.00031	2684.47	0.076
	2686.4	-0.02366	2686.4	-9e-05	2686.4	0.07615
	2688.32	-0.02356	2688.32	2e-05	2688.32	0.07631
	2690.25	-0.02341	2690.25	7e-05	2690.25	0.07649
	2692.18	-0.02334	2692.18	5e-05	2692.18	0.07664
	2694.11	-0.0233	2694.11	3e-05	2694.11	0.07664
	2696.04	-0.02334	2696.04	1e-05	2696.04	0.07652
	2697.97	-0.02342	2697.97	-1e-05	2697.97	0.07635
	2699.9	-0.02347	2699.9	-0.0001	2699.9	0.0763
	2701.82	-0.02354	2701.82	-0.00023	2701.82	0.07636
	2703.75	-0.02362	2703.75	-0.00034	2703.75	0.07636
	2705.68	-0.02364	2705.68	-0.0004	2705.68	0.07642
	2707.61	-0.02358	2707.61	-0.00046	2707.61	0.07654
	2709.54	-0.02342	2709.54	-0.0004	2709.54	0.07659
	2711.47	-0.0233	2711.47	-0.00026	2711.47	0.07654
	2713.4	-0.02323	2713.4	-0.00017	2713.4	0.07647
	2715.32	-0.02308	2715.32	-7e-05	2715.32	0.07656
	2717.25	-0.02304	2717.25	4e-05	2717.25	0.07671
	2719.18	-0.02316	2719.18	0.00013	2719.18	0.0767
	2721.11	-0.02317	2721.11	0.00026	2721.11	0.07665
	2723.04	-0.02297	2723.04	0.0004	2723.04	0.07675
	2724.97	-0.02269	2724.97	0.00045	2724.97	0.07689
	2726.89	-0.02262	2726.89	0.00036	2726.89	0.07694
	2728.82	-0.02269	2728.82	0.00032	2728.82	0.07688
	2730.75	-0.0227	2730.75	0.00042	2730.75	0.0769
	2732.68	-0.0228	2732.68	0.00045	2732.68	0.07694
	2734.61	-0.02296	2734.61	0.0004	2734.61	0.07691
	2736.54	-0.02315	2736.54	0.00033	2736.54	0.07682
	2738.47	-0.02337	2738.47	0.00022	2738.47	0.07677
	2740.39	-0.02353	2740.39	4e-05	2740.39	0.07685
	2742.32	-0.02366	2742.32	-0.00014	2742.32	0.07683
	2744.25	-0.02363	2744.25	-3e-05	2744.25	0.07678
	2746.18	-0.02342	2746.18	0.0003	2746.18	0.07686
	2748.11	-0.02321	2748.11	0.00063	2748.11	0.07687
	2750.04	-0.02303	2750.04	0.00084	2750.04	0.07679
	2751.97	-0.02303	2751.97	0.00086	2751.97	0.07661
	2753.89	-0.02308	2753.89	0.00079	2753.89	0.07656
	2755.82	-0.02307	2755.82	0.00064	2755.82	0.07663
	2757.75	-0.02302	2757.75	0.00049	2757.75	0.07659
	2759.68	-0.02283	2759.68	0.00049	2759.68	0.07674
	2761.61	-0.02251	2761.61	0.00075	2761.61	0.07711
	2763.54	-0.0222	2763.54	0.00118	2763.54	0.07748
	2765.47	-0.02203	2765.47	0.00151	2765.47	0.07764
	2767.39	-0.02201	2767.39	0.00165	2767.39	0.07763
	2769.32	-0.022	2769.32	0.00168	2769.32	0.07764
	2771.25	-0.02217	2771.25	0.0015	2771.25	0.0775
	2773.18	-0.02243	2773.18	0.00115	2773.18	0.07724
	2775.11	-0.02266	2775.11	0.0008	2775.11	0.07712
	2777.04	-0.02279	2777.04	0.00062	2777.04	0.07715
	2778.96	-0.02269	2778.96	0.00066	2778.96	0.07734
	2780.89	-0.02248	2780.89	0.00083	2780.89	0.07758
	2782.82	-0.02228	2782.82	0.00101	2782.82	0.07778
	2784.75	-0.02212	2784.75	0.0011	2784.75	0.07785
	2786.68	-0.02202	2786.68	0.00114	2786.68	0.07772
	2788.61	-0.02199	2788.61	0.00108	2788.61	0.07741
	2790.53	-0.02205	2790.53	0.001	2790.53	0.07705
	2792.46	-0.02204	2792.46	0.00104	2792.46	0.07693
	2794.39	-0.02179	2794.39	0.00131	2794.39	0.07709
	2796.32	-0.02153	2796.32	0.00159	2796.32	0.07736
	2798.25	-0.02145	2798.25	0.00164	2798.25	0.07757
	2800.18	-0.02162	2800.18	0.00142	2800.18	0.07774
	2802.11	-0.02184	2802.11	0.00123	2802.11	0.07794
	2804.03	-0.02196	2804.03	0.00114	2804.03	0.07805
	2805.96	-0.022	2805.96	0.00121	2805.96	0.07817
	2807.89	-0.0217	2807.89	0.00161	2807.89	0.07845
	2809.82	-0.02124	2809.82	0.00205	2809.82	0.07862
	2811.75	-0.02091	2811.75	0.00223	2811.75	0.0785
	2813.68	-0.02079	2813.68	0.00219	2813.68	0.07823
	2815.61	-0.02086	2815.61	0.00206	2815.61	0.07806
	2817.53	-0.02097	2817.53	0.002	2817.53	0.07804
	2819.46	-0.02105	2819.46	0.00206	2819.46	0.0781
	2821.39	-0.02111	2821.39	0.00215	2821.39	0.07833
	2823.32	-0.02105	2823.32	0.00223	2823.32	0.0786
	2825.25	-0.02113	2825.25	0.00214	2825.25	0.07872
	2827.18	-0.02136	2827.18	0.00201	2827.18	0.07861
	2829.11	-0.0215	2829.11	0.00197	2829.11	0.07842
	2831.03	-0.02137	2831.03	0.00203	2831.03	0.0783
	2832.96	-0.02117	2832.96	0.00218	2832.96	0.07813
	2834.89	-0.02094	2834.89	0.00231	2834.89	0.07807
	2836.82	-0.02063	2836.82	0.00228	2836.82	0.07826
	2838.75	-0.02033	2838.75	0.00211	2838.75	0.07855
	2840.68	-0.02023	2840.68	0.00195	2840.68	0.07878
	2842.61	-0.02026	2842.61	0.0019	2842.61	0.07883
	2844.53	-0.02029	2844.53	0.00194	2844.53	0.07884
	2846.46	-0.02039	2846.46	0.00206	2846.46	0.07888
	2848.39	-0.02056	2848.39	0.00233	2848.39	0.07882
	2850.32	-0.02054	2850.32	0.00259	2850.32	0.07887
	2852.25	-0.0205	2852.25	0.00267	2852.25	0.07899
	2854.18	-0.02047	2854.18	0.00268	2854.18	0.0791
	2856.1	-0.02044	2856.1	0.0026	2856.1	0.07907
	2858.03	-0.02045	2858.03	0.00246	2858.03	0.07887
	2859.96	-0.02042	2859.96	0.00239	2859.96	0.0788
	2861.89	-0.0204	2861.89	0.0024	2861.89	0.079
	2863.82	-0.02043	2863.82	0.00254	2863.82	0.07917
	2865.75	-0.0204	2865.75	0.00281	2865.75	0.07932
	2867.68	-0.02034	2867.68	0.00302	2867.68	0.07939
	2869.6	-0.02029	2869.6	0.00319	2869.6	0.07933
	2871.53	-0.02026	2871.53	0.00336	2871.53	0.07915
	2873.46	-0.02032	2873.46	0.0034	2873.46	0.07899
	2875.39	-0.02036	2875.39	0.00339	2875.39	0.07905
	2877.32	-0.02036	2877.32	0.00336	2877.32	0.07925
	2879.25	-0.0204	2879.25	0.00319	2879.25	0.07927
	2881.18	-0.0204	2881.18	0.00311	2881.18	0.07926
	2883.1	-0.02024	2883.1	0.0031	2883.1	0.07929
	2885.03	-0.02013	2885.03	0.003	2885.03	0.07916
	2886.96	-0.02013	2886.96	0.00293	2886.96	0.07902
	2888.89	-0.02016	2888.89	0.00289	2888.89	0.0791
	2890.82	-0.02025	2890.82	0.00283	2890.82	0.07925
	2892.75	-0.02028	2892.75	0.00279	2892.75	0.07929
	2894.67	-0.02018	2894.67	0.00269	2894.67	0.07921
	2896.6	-0.02011	2896.6	0.00277	2896.6	0.07917
	2898.53	-0.01998	2898.53	0.00304	2898.53	0.07927
	2900.46	-0.02	2900.46	0.0032	2900.46	0.07933
	2902.39	-0.02023	2902.39	0.00318	2902.39	0.07928
	2904.32	-0.02037	2904.32	0.00322	2904.32	0.07936
	2906.24	-0.02039	2906.24	0.00333	2906.24	0.07952
	2908.17	-0.02023	2908.17	0.00332	2908.17	0.07957
	2910.1	-0.02004	2910.1	0.00324	2910.1	0.07946
	2912.03	-0.01988	2912.03	0.00322	2912.03	0.07931
	2913.96	-0.01967	2913.96	0.00341	2913.96	0.07938
	2915.89	-0.01952	2915.89	0.00356	2915.89	0.07961
	2917.82	-0.01966	2917.82	0.00345	2917.82	0.07962
	2919.74	-0.01997	2919.74	0.00329	2919.74	0.07956
	2921.67	-0.02011	2921.67	0.00321	2921.67	0.07963
	2923.6	-0.02009	2923.6	0.0031	2923.6	0.07968
	2925.53	-0.02003	2925.53	0.00311	2925.53	0.07966
	2927.46	-0.01988	2927.46	0.00315	2927.46	0.07974
	2929.39	-0.0196	2929.39	0.00328	2929.39	0.07992
	2931.32	-0.01926	2931.32	0.00346	2931.32	0.08006
	2933.24	-0.0192	2933.24	0.0035	2933.24	0.08006
	2935.17	-0.01935	2935.17	0.00352	2935.17	0.08005
	2937.1	-0.01939	2937.1	0.00362	2937.1	0.08025
	2939.03	-0.01944	2939.03	0.00369	2939.03	0.08035
	2940.96	-0.0193	2940.96	0.00374	2940.96	0.08035
	2942.89	-0.01902	2942.89	0.00372	2942.89	0.08049
	2944.82	-0.0188	2944.82	0.00365	2944.82	0.08052
	2946.74	-0.01867	2946.74	0.00367	2946.74	0.08048
	2948.67	-0.01867	2948.67	0.00378	2948.67	0.08052
	2950.6	-0.01868	2950.6	0.00405	2950.6	0.08062
	2952.53	-0.01861	2952.53	0.00447	2952.53	0.08081
	2954.46	-0.01873	2954.46	0.00467	2954.46	0.08078
	2956.39	-0.01884	2956.39	0.00467	2956.39	0.0806
	2958.31	-0.01886	2958.31	0.0046	2958.31	0.08043
	2960.24	-0.01888	2960.24	0.0044	2960.24	0.08027
	2962.17	-0.01882	2962.17	0.00436	2962.17	0.08046
	2964.1	-0.01863	2964.1	0.0045	2964.1	0.08084
	2966.03	-0.01832	2966.03	0.00456	2966.03	0.08107
	2967.96	-0.01797	2967.96	0.00475	2967.96	0.08133
	2969.89	-0.01797	2969.89	0.00491	2969.89	0.08151
	2971.81	-0.01807	2971.81	0.0049	2971.81	0.08148
	2973.74	-0.01812	2973.74	0.00485	2973.74	0.08126
	2975.67	-0.01818	2975.67	0.00482	2975.67	0.08106
	2977.6	-0.01812	2977.6	0.00493	2977.6	0.08117
	2979.53	-0.01795	2979.53	0.00508	2979.53	0.08136
	2981.46	-0.01784	2981.46	0.00506	2981.46	0.08137
	2983.39	-0.01784	2983.39	0.00507	2983.39	0.08135
	2985.31	-0.01783	2985.31	0.00506	2985.31	0.08131
	2987.24	-0.01762	2987.24	0.00508	2987.24	0.08125
	2989.17	-0.01736	2989.17	0.00522	2989.17	0.0813
	2991.1	-0.01703	2991.1	0.00545	2991.1	0.08148
	2993.03	-0.01671	2993.03	0.00559	2993.03	0.08161
	2994.96	-0.01665	2994.96	0.00563	2994.96	0.08163
	2996.89	-0.01694	2996.89	0.00559	2996.89	0.0816
	2998.81	-0.01726	2998.81	0.00546	2998.81	0.08145
	3000.74	-0.01737	3000.74	0.00533	3000.74	0.08126
	3002.67	-0.01727	3002.67	0.00534	3002.67	0.0813
	3004.6	-0.01713	3004.6	0.00537	3004.6	0.08147
	3006.53	-0.01693	3006.53	0.00553	3006.53	0.08168
	3008.46	-0.01676	3008.46	0.0056	3008.46	0.08185
	3010.38	-0.01655	3010.38	0.00571	3010.38	0.08194
	3012.31	-0.01633	3012.31	0.00608	3012.31	0.08204
	3014.24	-0.01615	3014.24	0.00632	3014.24	0.08201
	3016.17	-0.01603	3016.17	0.00631	3016.17	0.08194
	3018.1	-0.01597	3018.1	0.00623	3018.1	0.082
	3020.03	-0.01613	3020.03	0.00613	3020.03	0.08203
	3021.95	-0.01635	3021.95	0.00607	3021.95	0.08209
	3023.88	-0.01652	3023.88	0.00588	3023.88	0.08218
	3025.81	-0.01666	3025.81	0.00579	3025.81	0.08207
	3027.74	-0.01675	3027.74	0.00603	3027.74	0.08196
	3029.67	-0.01676	3029.67	0.00616	3029.67	0.08191
	3031.6	-0.01653	3031.6	0.00624	3031.6	0.082
	3033.53	-0.0163	3033.53	0.00643	3033.53	0.08214
	3035.45	-0.01621	3035.45	0.00667	3035.45	0.08216
	3037.38	-0.01614	3037.38	0.00682	3037.38	0.08217
	3039.31	-0.01615	3039.31	0.00665	3039.31	0.08206
	3041.24	-0.01624	3041.24	0.00626	3041.24	0.08176
	3043.17	-0.01632	3043.17	0.00601	3043.17	0.08158
	3045.1	-0.01631	3045.1	0.00599	3045.1	0.08161
	3047.03	-0.01611	3047.03	0.00616	3047.03	0.08199
	3048.95	-0.01617	3048.95	0.00625	3048.95	0.08243
	3050.88	-0.01637	3050.88	0.00643	3050.88	0.08264
	3052.81	-0.01645	3052.81	0.00667	3052.81	0.08282
	3054.74	-0.01641	3054.74	0.00665	3054.74	0.08281
	3056.67	-0.016	3056.67	0.00668	3056.67	0.08264
	3058.6	-0.01542	3058.6	0.00699	3058.6	0.08258
	3060.53	-0.01492	3060.53	0.0072	3060.53	0.08261
	3062.45	-0.01458	3062.45	0.00729	3062.45	0.08279
	3064.38	-0.01456	3064.38	0.00729	3064.38	0.08302
	3066.31	-0.0147	3066.31	0.00736	3066.31	0.08319
	3068.24	-0.0148	3068.24	0.00742	3068.24	0.08328
	3070.17	-0.0149	3070.17	0.00747	3070.17	0.08325
	3072.1	-0.01478	3072.1	0.00767	3072.1	0.0832
	3074.02	-0.01447	3074.02	0.00794	3074.02	0.08334
	3075.95	-0.01425	3075.95	0.00796	3075.95	0.08364
	3077.88	-0.01404	3077.88	0.00803	3077.88	0.08409
	3079.81	-0.0137	3079.81	0.00833	3079.81	0.0846
	3081.74	-0.0135	3081.74	0.00856	3081.74	0.08484
	3083.67	-0.01361	3083.67	0.00833	3083.67	0.08464
	3085.59	-0.01392	3085.59	0.00787	3085.59	0.08416
	3087.52	-0.01417	3087.52	0.00747	3087.52	0.08355
	3089.45	-0.01429	3089.45	0.00727	3089.45	0.08296
	3091.38	-0.01446	3091.38	0.00712	3091.38	0.08272
	3093.31	-0.01446	3093.31	0.00715	3093.31	0.08292
	3095.24	-0.01423	3095.24	0.00757	3095.24	0.08325
	3097.17	-0.01413	3097.17	0.00802	3097.17	0.08351
	3099.09	-0.01433	3099.09	0.00798	3099.09	0.08371
	3101.02	-0.01446	3101.02	0.00784	3101.02	0.08391
	3102.95	-0.0143	3102.95	0.00805	3102.95	0.08419
	3104.88	-0.0141	3104.88	0.00829	3104.88	0.08428
	3106.81	-0.01394	3106.81	0.00836	3106.81	0.08427
	3108.74	-0.01375	3108.74	0.00838	3108.74	0.08435
	3110.67	-0.01346	3110.67	0.00853	3110.67	0.08438
	3112.59	-0.01324	3112.59	0.00857	3112.59	0.08426
	3114.52	-0.01314	3114.52	0.00833	3114.52	0.08424
	3116.45	-0.01309	3116.45	0.00823	3116.45	0.08432
	3118.38	-0.01314	3118.38	0.00845	3118.38	0.08429
	3120.31	-0.01331	3120.31	0.00873	3120.31	0.08414
	3122.24	-0.01347	3122.24	0.0089	3122.24	0.08397
	3124.16	-0.01359	3124.16	0.0091	3124.16	0.08397
	3126.09	-0.01349	3126.09	0.00929	3126.09	0.08415
	3128.02	-0.01327	3128.02	0.00927	3128.02	0.08435
	3129.95	-0.01307	3129.95	0.00922	3129.95	0.08458
	3131.88	-0.01287	3131.88	0.00939	3131.88	0.0849
	3133.81	-0.01286	3133.81	0.00951	3133.81	0.08496
	3135.74	-0.01296	3135.74	0.00945	3135.74	0.08494
	3137.66	-0.01278	3137.66	0.00953	3137.66	0.08515
	3139.59	-0.01249	3139.59	0.00991	3139.59	0.08549
	3141.52	-0.01226	3141.52	0.0101	3141.52	0.08561
	3143.45	-0.01207	3143.45	0.01012	3143.45	0.0857
	3145.38	-0.01195	3145.38	0.01025	3145.38	0.08596
	3147.31	-0.01191	3147.31	0.0105	3147.31	0.08639
	3149.24	-0.01199	3149.24	0.01059	3149.24	0.08676
	3151.16	-0.01202	3151.16	0.01046	3151.16	0.08702
	3153.09	-0.01155	3153.09	0.01069	3153.09	0.08751
	3155.02	-0.01109	3155.02	0.01104	3155.02	0.0878
	3156.95	-0.01117	3156.95	0.01089	3156.95	0.08732
	3158.88	-0.01152	3158.88	0.01062	3158.88	0.0867
	3160.81	-0.01183	3160.81	0.01054	3160.81	0.08623
	3162.74	-0.01204	3162.74	0.01055	3162.74	0.08577
	3164.66	-0.01213	3164.66	0.01047	3164.66	0.08531
	3166.59	-0.01194	3166.59	0.01046	3166.59	0.08502
	3168.52	-0.01139	3168.52	0.01071	3168.52	0.08518
	3170.45	-0.01098	3170.45	0.01091	3170.45	0.08554
	3172.38	-0.01084	3172.38	0.01096	3172.38	0.08603
	3174.31	-0.01083	3174.31	0.01108	3174.31	0.08665
	3176.24	-0.01085	3176.24	0.0114	3176.24	0.08718
	3178.16	-0.01086	3178.16	0.01175	3178.16	0.08755
	3180.09	-0.01092	3180.09	0.01182	3180.09	0.08748
	3182.02	-0.0108	3182.02	0.01184	3182.02	0.08721
	3183.95	-0.01046	3183.95	0.01183	3183.95	0.08692
	3185.88	-0.01027	3185.88	0.01168	3185.88	0.08656
	3187.81	-0.0101	3187.81	0.01159	3187.81	0.08645
	3189.73	-0.00996	3189.73	0.01163	3189.73	0.08651
	3191.66	-0.00995	3191.66	0.0118	3191.66	0.08661
	3193.59	-0.00998	3193.59	0.01205	3193.59	0.08684
	3195.52	-0.01003	3195.52	0.01211	3195.52	0.087
	3197.45	-0.00999	3197.45	0.01211	3197.45	0.08722
	3199.38	-0.00977	3199.38	0.01223	3199.38	0.08756
	3201.3	-0.00976	3201.3	0.01237	3201.3	0.08794
	3203.23	-0.00968	3203.23	0.01256	3203.23	0.08829
	3205.16	-0.00939	3205.16	0.0127	3205.16	0.08852
	3207.09	-0.00901	3207.09	0.01277	3207.09	0.08863
	3209.02	-0.00881	3209.02	0.01279	3209.02	0.08859
	3210.95	-0.0089	3210.95	0.01274	3210.95	0.08831
	3212.88	-0.00902	3212.88	0.01279	3212.88	0.08805
	3214.8	-0.00908	3214.8	0.01303	3214.8	0.08801
	3216.73	-0.00922	3216.73	0.0133	3216.73	0.08816
	3218.66	-0.00916	3218.66	0.01352	3218.66	0.08834
	3220.59	-0.00884	3220.59	0.01363	3220.59	0.08835
	3222.52	-0.00845	3222.52	0.0138	3222.52	0.08845
	3224.45	-0.00826	3224.45	0.01391	3224.45	0.08865
	3226.38	-0.00824	3226.38	0.01392	3226.38	0.08884
	3228.3	-0.0082	3228.3	0.01379	3228.3	0.08904
	3230.23	-0.00825	3230.23	0.01348	3230.23	0.08907
	3232.16	-0.00836	3232.16	0.01316	3232.16	0.0889
	3234.09	-0.00843	3234.09	0.01308	3234.09	0.08868
	3236.02	-0.0086	3236.02	0.01304	3236.02	0.08823
	3237.95	-0.0087	3237.95	0.01325	3237.95	0.08795
	3239.88	-0.00854	3239.88	0.01353	3239.88	0.08797
	3241.8	-0.00818	3241.8	0.01373	3241.8	0.08828
	3243.73	-0.00776	3243.73	0.01381	3243.73	0.08876
	3245.66	-0.00739	3245.66	0.0139	3245.66	0.08911
	3247.59	-0.00701	3247.59	0.01416	3247.59	0.08934
	3249.52	-0.00679	3249.52	0.01437	3249.52	0.08945
	3251.45	-0.00699	3251.45	0.0144	3251.45	0.0894
	3253.38	-0.00718	3253.38	0.01441	3253.38	0.08938
	3255.3	-0.00719	3255.3	0.0143	3255.3	0.08935
	3257.23	-0.0072	3257.23	0.01401	3257.23	0.08929
	3259.16	-0.00717	3259.16	0.01374	3259.16	0.08926
	3261.09	-0.00688	3261.09	0.01376	3261.09	0.08931
	3263.02	-0.00645	3263.02	0.01404	3263.02	0.08961
	3264.95	-0.00619	3264.95	0.01434	3264.95	0.08998
	3266.87	-0.00605	3266.87	0.01479	3266.87	0.09036
	3268.8	-0.00604	3268.8	0.01524	3268.8	0.09073
	3270.73	-0.00628	3270.73	0.0154	3270.73	0.09093
	3272.66	-0.00672	3272.66	0.01529	3272.66	0.09077
	3274.59	-0.00704	3274.59	0.01506	3274.59	0.0904
	3276.52	-0.00687	3276.52	0.01486	3276.52	0.09013
	3278.45	-0.00661	3278.45	0.01482	3278.45	0.09012
	3280.37	-0.00637	3280.37	0.0149	3280.37	0.09033
	3282.3	-0.00609	3282.3	0.01521	3282.3	0.09066
	3284.23	-0.00598	3284.23	0.01558	3284.23	0.09094
	3286.16	-0.00595	3286.16	0.01581	3286.16	0.09118
	3288.09	-0.00596	3288.09	0.01602	3288.09	0.09119
	3290.02	-0.00592	3290.02	0.01608	3290.02	0.09088
	3291.95	-0.00565	3291.95	0.01601	3291.95	0.09062
	3293.87	-0.00535	3293.87	0.01587	3293.87	0.09056
	3295.8	-0.00506	3295.8	0.01575	3295.8	0.09068
	3297.73	-0.00483	3297.73	0.01585	3297.73	0.09091
	3299.66	-0.00469	3299.66	0.01605	3299.66	0.09112
	3301.59	-0.00471	3301.59	0.0161	3301.59	0.09124
	3303.52	-0.00476	3303.52	0.01622	3303.52	0.09134
	3305.44	-0.00491	3305.44	0.01643	3305.44	0.09133
	3307.37	-0.00503	3307.37	0.01676	3307.37	0.09134
	3309.3	-0.00497	3309.3	0.01709	3309.3	0.0916
	3311.23	-0.00484	3311.23	0.01743	3311.23	0.09172
	3313.16	-0.00461	3313.16	0.01779	3313.16	0.09158
	3315.09	-0.00424	3315.09	0.01797	3315.09	0.09148
	3317.01	-0.00392	3317.01	0.01799	3317.01	0.09159
	3318.94	-0.00358	3318.94	0.01806	3318.94	0.09198
	3320.87	-0.00349	3320.87	0.01814	3320.87	0.09229
	3322.8	-0.00369	3322.8	0.01798	3322.8	0.0923
	3324.73	-0.00393	3324.73	0.01766	3324.73	0.09225
	3326.66	-0.00402	3326.66	0.01745	3326.66	0.09234
	3328.59	-0.0039	3328.59	0.01732	3328.59	0.09253
	3330.51	-0.00367	3330.51	0.01712	3330.51	0.09294
	3332.44	-0.00338	3332.44	0.01708	3332.44	0.09353
	3334.37	-0.00308	3334.37	0.01722	3334.37	0.09382
	3336.3	-0.00285	3336.3	0.01744	3336.3	0.09356
	3338.23	-0.00289	3338.23	0.01764	3338.23	0.093
	3340.16	-0.00307	3340.16	0.01793	3340.16	0.09244
	3342.09	-0.00319	3342.09	0.0183	3342.09	0.09224
	3344.01	-0.00333	3344.01	0.01859	3344.01	0.09238
	3345.94	-0.00337	3345.94	0.0187	3345.94	0.09285
	3347.87	-0.00326	3347.87	0.0187	3347.87	0.09329
	3349.8	-0.00311	3349.8	0.01861	3349.8	0.09328
	3351.73	-0.00303	3351.73	0.01848	3351.73	0.09293
	3353.66	-0.00303	3353.66	0.01829	3353.66	0.09265
	3355.59	-0.00302	3355.59	0.01809	3355.59	0.09258
	3357.51	-0.00296	3357.51	0.01796	3357.51	0.09275
	3359.44	-0.00263	3359.44	0.01819	3359.44	0.09327
	3361.37	-0.00211	3361.37	0.01862	3361.37	0.09376
	3363.3	-0.00174	3363.3	0.01909	3363.3	0.09394
	3365.23	-0.00165	3365.23	0.0195	3365.23	0.09398
	3367.16	-0.00177	3367.16	0.01969	3367.16	0.09376
	3369.08	-0.00191	3369.08	0.01956	3369.08	0.09339
	3371.01	-0.00208	3371.01	0.01917	3371.01	0.09303
	3372.94	-0.00214	3372.94	0.01871	3372.94	0.09281
	3374.87	-0.00212	3374.87	0.01828	3374.87	0.09266
	3376.8	-0.00224	3376.8	0.01797	3376.8	0.09247
	3378.73	-0.00246	3378.73	0.01795	3378.73	0.09254
	3380.66	-0.00266	3380.66	0.01809	3380.66	0.09285
	3382.58	-0.00294	3382.58	0.01802	3382.58	0.09294
	3384.51	-0.00313	3384.51	0.01791	3384.51	0.09294
	3386.44	-0.00327	3386.44	0.01781	3386.44	0.09279
	3388.37	-0.00344	3388.37	0.0176	3388.37	0.0926
	3390.3	-0.00369	3390.3	0.01738	3390.3	0.0923
	3392.23	-0.00371	3392.23	0.01745	3392.23	0.09206
	3394.16	-0.00349	3394.16	0.01791	3394.16	0.092
	3396.08	-0.00335	3396.08	0.01819	3396.08	0.09181
	3398.01	-0.00322	3398.01	0.01807	3398.01	0.09157
	3399.94	-0.00286	3399.94	0.01802	3399.94	0.0916
	3401.87	-0.00245	3401.87	0.01804	3401.87	0.09185
	3403.8	-0.00227	3403.8	0.01785	3403.8	0.0922
	3405.73	-0.0021	3405.73	0.01791	3405.73	0.09266
	3407.65	-0.0019	3407.65	0.01803	3407.65	0.09294
	3409.58	-0.00193	3409.58	0.01806	3409.58	0.09296
	3411.51	-0.00211	3411.51	0.01795	3411.51	0.09291
	3413.44	-0.0027	3413.44	0.01766	3413.44	0.09264
	3415.37	-0.00333	3415.37	0.01742	3415.37	0.09219
	3417.3	-0.00366	3417.3	0.01725	3417.3	0.09186
	3419.22	-0.00387	3419.22	0.01701	3419.22	0.09174
	3421.15	-0.00388	3421.15	0.01708	3421.15	0.09201
	3423.08	-0.00368	3423.08	0.01725	3423.08	0.09232
	3425.01	-0.00341	3425.01	0.0173	3425.01	0.0924
	3426.94	-0.00323	3426.94	0.01736	3426.94	0.09248
	3428.87	-0.0035	3428.87	0.0173	3428.87	0.092
	3430.8	-0.00373	3430.8	0.01706	3430.8	0.09126
	3432.72	-0.00367	3432.72	0.01693	3432.72	0.0907
	3434.65	-0.00376	3434.65	0.01667	3434.65	0.0904
	3436.58	-0.00385	3436.58	0.01676	3436.58	0.09062
	3438.51	-0.00374	3438.51	0.01722	3438.51	0.09122
	3440.44	-0.00372	3440.44	0.0174	3440.44	0.09187
	3442.37	-0.00394	3442.37	0.01742	3442.37	0.09228
	3444.3	-0.00433	3444.3	0.01749	3444.3	0.09225
	3446.22	-0.00454	3446.22	0.01745	3446.22	0.09211
	3448.15	-0.00473	3448.15	0.01725	3448.15	0.09168
	3450.08	-0.00482	3450.08	0.01696	3450.08	0.09107
	3452.01	-0.00477	3452.01	0.01694	3452.01	0.09068
	3453.94	-0.00465	3453.94	0.01683	3453.94	0.09059
	3455.87	-0.00453	3455.87	0.01627	3455.87	0.09057
	3457.8	-0.00462	3457.8	0.01573	3457.8	0.09047
	3459.72	-0.00491	3459.72	0.01542	3459.72	0.09034
	3461.65	-0.00541	3461.65	0.01486	3461.65	0.08989
	3463.58	-0.00611	3463.58	0.01418	3463.58	0.08919
	3465.51	-0.00643	3465.51	0.01391	3465.51	0.08869
	3467.44	-0.00629	3467.44	0.01426	3467.44	0.08874
	3469.37	-0.00582	3469.37	0.01476	3469.37	0.08914
	3471.3	-0.00541	3471.3	0.01515	3471.3	0.08936
	3473.22	-0.00537	3473.22	0.01555	3473.22	0.08957
	3475.15	-0.00547	3475.15	0.01588	3475.15	0.08993
	3477.08	-0.00599	3477.08	0.01555	3477.08	0.08964
	3479.01	-0.0065	3479.01	0.01506	3479.01	0.08919
	3480.94	-0.00642	3480.94	0.01486	3480.94	0.08899
	3482.87	-0.00603	3482.87	0.01491	3482.87	0.08908
	3484.79	-0.00589	3484.79	0.01458	3484.79	0.08886
	3486.72	-0.00634	3486.72	0.01395	3486.72	0.08821
	3488.65	-0.00699	3488.65	0.01343	3488.65	0.08777
	3490.58	-0.00755	3490.58	0.01305	3490.58	0.08769
	3492.51	-0.00805	3492.51	0.01253	3492.51	0.08738
	3494.44	-0.00817	3494.44	0.01242	3494.44	0.08733
	3496.36	-0.00793	3496.36	0.01286	3496.36	0.08773
	3498.29	-0.0076	3498.29	0.01336	3498.29	0.08835
	3500.22	-0.00752	3500.22	0.01364	3500.22	0.08861
	3502.15	-0.00772	3502.15	0.01376	3502.15	0.08847
	3504.08	-0.00828	3504.08	0.01342	3504.08	0.08815
	3506.01	-0.00901	3506.01	0.01272	3506.01	0.08764
	3507.94	-0.00978	3507.94	0.01197	3507.94	0.08687
	3509.86	-0.01037	3509.86	0.01138	3509.86	0.08621
	3511.79	-0.01091	3511.79	0.01105	3511.79	0.08588
	3513.72	-0.01115	3513.72	0.01094	3513.72	0.08598
	3515.65	-0.01106	3515.65	0.01103	3515.65	0.08613
	3517.58	-0.01086	3517.58	0.01113	3517.58	0.08589
	3519.51	-0.01086	3519.51	0.01068	3519.51	0.08539
	3521.44	-0.01051	3521.44	0.01026	3521.44	0.08533
	3523.36	-0.01018	3523.36	0.01017	3523.36	0.08519
	3525.29	-0.01029	3525.29	0.01006	3525.29	0.08479
	3527.22	-0.01075	3527.22	0.01013	3527.22	0.08467
	3529.15	-0.01141	3529.15	0.01019	3529.15	0.0848
	3531.08	-0.01199	3531.08	0.00996	3531.08	0.08476
	3533.01	-0.01219	3533.01	0.00959	3533.01	0.08431
	3534.93	-0.01213	3534.93	0.00923	3534.93	0.08403
	3536.86	-0.01184	3536.86	0.00923	3536.86	0.08424
	3538.79	-0.01184	3538.79	0.00929	3538.79	0.08425
	3540.72	-0.01183	3540.72	0.00949	3540.72	0.08441
	3542.65	-0.01172	3542.65	0.00971	3542.65	0.08477
	3544.58	-0.01215	3544.58	0.00952	3544.58	0.08466
	3546.51	-0.01276	3546.51	0.00886	3546.51	0.08403
	3548.43	-0.01311	3548.43	0.00812	3548.43	0.08323
	3550.36	-0.0136	3550.36	0.00759	3550.36	0.08262
	3552.29	-0.01446	3552.29	0.00715	3552.29	0.08196
	3554.22	-0.01516	3554.22	0.00663	3554.22	0.08147
	3556.15	-0.01515	3556.15	0.00628	3556.15	0.08172
	3558.08	-0.0149	3558.08	0.00601	3558.08	0.08231
	3560.01	-0.01517	3560.01	0.0059	3560.01	0.08272
	3561.93	-0.01578	3561.93	0.00571	3561.93	0.08255
	3563.86	-0.01634	3563.86	0.00531	3563.86	0.08191
	3565.79	-0.01693	3565.79	0.00489	3565.79	0.08117
	3567.72	-0.01763	3567.72	0.00449	3567.72	0.08052
	3569.65	-0.01812	3569.65	0.00409	3569.65	0.08007
	3571.58	-0.01817	3571.58	0.00394	3571.58	0.07986
	3573.51	-0.01809	3573.51	0.00393	3573.51	0.07983
	3575.43	-0.01812	3575.43	0.00411	3575.43	0.07997
	3577.36	-0.01834	3577.36	0.00402	3577.36	0.07981
	3579.29	-0.01835	3579.29	0.00378	3579.29	0.07972
	3581.22	-0.01821	3581.22	0.00356	3581.22	0.07977
	3583.15	-0.01831	3583.15	0.00313	3583.15	0.07967
	3585.08	-0.01863	3585.08	0.00285	3585.08	0.07916
	3587.01	-0.0191	3587.01	0.00273	3587.01	0.07843
	3588.93	-0.01982	3588.93	0.00236	3588.93	0.07775
	3590.86	-0.02029	3590.86	0.00191	3590.86	0.07712
	3592.79	-0.02056	3592.79	0.00165	3592.79	0.07658
	3594.72	-0.02086	3594.72	0.00176	3594.72	0.07661
	3596.65	-0.02107	3596.65	0.00171	3596.65	0.07675
	3598.58	-0.02116	3598.58	0.0013	3598.58	0.07659
	3600.5	-0.02107	3600.5	0.00105	3600.5	0.07643
	3602.43	-0.02124	3602.43	0.00059	3602.43	0.07638
	3604.36	-0.02175	3604.36	-0.00048	3604.36	0.0762
	3606.29	-0.0218	3606.29	-0.00154	3606.29	0.07562
	3608.22	-0.02177	3608.22	-0.00209	3608.22	0.07482
	3610.15	-0.02228	3610.15	-0.00223	3610.15	0.07404
	3612.07	-0.02323	3612.07	-0.00236	3612.07	0.07349
	3614	-0.02393	3614	-0.00229	3614	0.07344
	3615.93	-0.02406	3615.93	-0.00173	3615.93	0.07381
	3617.86	-0.02423	3617.86	-0.00131	3617.86	0.07414
	3619.79	-0.02507	3619.79	-0.00165	3619.79	0.07382
	3621.72	-0.02536	3621.72	-0.00181	3621.72	0.07335
	3623.65	-0.025	3623.65	-0.00178	3623.65	0.07311
	3625.57	-0.0251	3625.57	-0.00224	3625.57	0.07262
	3627.5	-0.02564	3627.5	-0.00304	3627.5	0.07238
	3629.43	-0.02589	3629.43	-0.00373	3629.43	0.07258
	3631.36	-0.02584	3631.36	-0.0041	3631.36	0.07268
	3633.29	-0.02612	3633.29	-0.00462	3633.29	0.07227
	3635.22	-0.02715	3635.22	-0.00533	3635.22	0.07129
	3637.15	-0.0278	3637.15	-0.0054	3637.15	0.07048
	3639.07	-0.02785	3639.07	-0.00535	3639.07	0.07018
	3641	-0.02873	3641	-0.0061	3641	0.06935
	3642.93	-0.0296	3642.93	-0.0062	3642.93	0.06929
	3644.86	-0.02958	3644.86	-0.00562	3644.86	0.07013
	3646.79	-0.02925	3646.79	-0.00502	3646.79	0.0708
	3648.72	-0.02885	3648.72	-0.00477	3648.72	0.0712
	3650.64	-0.02832	3650.64	-0.0049	3650.64	0.07155
	3652.57	-0.02771	3652.57	-0.00517	3652.57	0.07165
	3654.5	-0.02727	3654.5	-0.0058	3654.5	0.07142
	3656.43	-0.02783	3656.43	-0.00707	3656.43	0.07025
	3658.36	-0.02886	3658.36	-0.00775	3658.36	0.0693
	3660.29	-0.02965	3660.29	-0.00815	3660.29	0.06875
	3662.22	-0.03008	3662.22	-0.00846	3662.22	0.06822
	3664.14	-0.03021	3664.14	-0.00858	3664.14	0.06813
	3666.07	-0.03015	3666.07	-0.00875	3666.07	0.06851
	3668	-0.02989	3668	-0.00843	3668	0.06916
	3669.93	-0.03001	3669.93	-0.00801	3669.93	0.0693
	3671.86	-0.03049	3671.86	-0.00808	3671.86	0.06873
	3673.79	-0.03125	3673.79	-0.00862	3673.79	0.06786
	3675.72	-0.03179	3675.72	-0.00929	3675.72	0.06711
	3677.64	-0.03181	3677.64	-0.00966	3677.64	0.0667
	3679.57	-0.03174	3679.57	-0.00976	3679.57	0.06678
	3681.5	-0.03192	3681.5	-0.01012	3681.5	0.06691
	3683.43	-0.03245	3683.43	-0.01019	3683.43	0.06669
	3685.36	-0.03324	3685.36	-0.00989	3685.36	0.06635
	3687.29	-0.03343	3687.29	-0.0094	3687.29	0.06647
	3689.22	-0.03294	3689.22	-0.00861	3689.22	0.06707
	3691.14	-0.03216	3691.14	-0.00763	3691.14	0.0677
	3693.07	-0.0316	3693.07	-0.0072	3693.07	0.06802
	3695	-0.03116	3695	-0.00744	3695	0.06836
	3696.93	-0.03114	3696.93	-0.00835	3696.93	0.06828
	3698.86	-0.03179	3698.86	-0.00955	3698.86	0.06745
	3700.79	-0.03245	3700.79	-0.01041	3700.79	0.06694
	3702.71	-0.03289	3702.71	-0.01067	3702.71	0.06678
	3704.64	-0.03242	3704.64	-0.01002	3704.64	0.06698
	3706.57	-0.03175	3706.57	-0.00936	3706.57	0.0672
	3708.5	-0.03182	3708.5	-0.00951	3708.5	0.06701
	3710.43	-0.03235	3710.43	-0.01001	3710.43	0.0669
	3712.36	-0.03287	3712.36	-0.0104	3712.36	0.06675
	3714.28	-0.03348	3714.28	-0.01055	3714.28	0.06635
	3716.21	-0.03412	3716.21	-0.01045	3716.21	0.06614
	3718.14	-0.03407	3718.14	-0.01002	3718.14	0.06634
	3720.07	-0.03291	3720.07	-0.00906	3720.07	0.06708
	3722	-0.03184	3722	-0.00848	3722	0.06775
	3723.93	-0.03142	3723.93	-0.00842	3723.93	0.06834
	3725.86	-0.0311	3725.86	-0.00866	3725.86	0.0689
	3727.78	-0.03088	3727.78	-0.00909	3727.78	0.06887
	3729.71	-0.03135	3729.71	-0.00954	3729.71	0.06816
	3731.64	-0.03237	3731.64	-0.01032	3731.64	0.06694
	3733.57	-0.03321	3733.57	-0.01129	3733.57	0.06574
	3735.5	-0.03406	3735.5	-0.01177	3735.5	0.06503
	3737.43	-0.03427	3737.43	-0.01229	3737.43	0.06481
	3739.36	-0.03342	3739.36	-0.01265	3739.36	0.06549
	3741.28	-0.03163	3741.28	-0.01226	3741.28	0.06722
	3743.21	-0.0305	3743.21	-0.01158	3743.21	0.06902
	3745.14	-0.03133	3745.14	-0.01151	3745.14	0.06951
	3747.07	-0.03308	3747.07	-0.01188	3747.07	0.0687
	3749	-0.03509	3749	-0.01247	3749	0.06708
	3750.93	-0.03674	3750.93	-0.0129	3750.93	0.06543
	3752.86	-0.03701	3752.86	-0.01339	3752.86	0.06429
	3754.78	-0.03621	3754.78	-0.0134	3754.78	0.06369
	3756.71	-0.03475	3756.71	-0.01263	3756.71	0.064
	3758.64	-0.03381	3758.64	-0.01182	3758.64	0.06471
	3760.57	-0.03413	3760.57	-0.01146	3760.57	0.06486
	3762.5	-0.03469	3762.5	-0.0113	3762.5	0.06493
	3764.43	-0.0352	3764.43	-0.01155	3764.43	0.06483
	3766.36	-0.03561	3766.36	-0.01199	3766.36	0.06456
	3768.28	-0.03584	3768.28	-0.01248	3768.28	0.06448
	3770.21	-0.03575	3770.21	-0.01262	3770.21	0.06456
	3772.14	-0.03529	3772.14	-0.0127	3772.14	0.06458
	3774.07	-0.0347	3774.07	-0.01267	3774.07	0.06461
	3776	-0.03446	3776	-0.01248	3776	0.06464
	3777.93	-0.0348	3777.93	-0.01247	3777.93	0.06467
	3779.85	-0.03514	3779.85	-0.0125	3779.85	0.06455
	3781.78	-0.03567	3781.78	-0.01256	3781.78	0.06404
	3783.71	-0.03619	3783.71	-0.01275	3783.71	0.06348
	3785.64	-0.03627	3785.64	-0.01276	3785.64	0.0633
	3787.57	-0.03589	3787.57	-0.01264	3787.57	0.06326
	3789.5	-0.03527	3789.5	-0.01253	3789.5	0.06367
	3791.43	-0.03463	3791.43	-0.01229	3791.43	0.06457
	3793.35	-0.03422	3793.35	-0.01189	3793.35	0.06551
	3795.28	-0.03397	3795.28	-0.01187	3795.28	0.06606
	3797.21	-0.03432	3797.21	-0.01239	3797.21	0.06582
	3799.14	-0.03526	3799.14	-0.01316	3799.14	0.0649
	3801.07	-0.03585	3801.07	-0.01329	3801.07	0.064
	3803	-0.03578	3803	-0.01268	3803	0.06354
	3804.93	-0.03542	3804.93	-0.01192	3804.93	0.06367
	3806.85	-0.03484	3806.85	-0.01124	3806.85	0.06418
	3808.78	-0.03446	3808.78	-0.01091	3808.78	0.06445
	3810.71	-0.03484	3810.71	-0.01138	3810.71	0.06457
	3812.64	-0.03587	3812.64	-0.01232	3812.64	0.06445
	3814.57	-0.03711	3814.57	-0.01357	3814.57	0.06392
	3816.5	-0.03716	3816.5	-0.01391	3816.5	0.06375
	3818.42	-0.03626	3818.42	-0.01346	3818.42	0.06407
	3820.35	-0.03535	3820.35	-0.01268	3820.35	0.06445
	3822.28	-0.03457	3822.28	-0.012	3822.28	0.06477
	3824.21	-0.03441	3824.21	-0.01159	3824.21	0.06468
	3826.14	-0.03482	3826.14	-0.01149	3826.14	0.06484
	3828.07	-0.03564	3828.07	-0.01164	3828.07	0.06486
	3829.99	-0.03644	3829.99	-0.01198	3829.99	0.06455
	3831.92	-0.0365	3831.92	-0.01223	3831.92	0.06428
	3833.85	-0.03609	3833.85	-0.01208	3833.85	0.06432
	3835.78	-0.03585	3835.78	-0.01156	3835.78	0.06443
	3837.71	-0.03547	3837.71	-0.01099	3837.71	0.06501
	3839.64	-0.03511	3839.64	-0.01074	3839.64	0.06542
	3841.57	-0.03477	3841.57	-0.01105	3841.57	0.06558
	3843.49	-0.03465	3843.49	-0.01142	3843.49	0.06548
	3845.42	-0.03474	3845.42	-0.01179	3845.42	0.06489
	3847.35	-0.03487	3847.35	-0.01237	3847.35	0.06397
	3849.28	-0.03514	3849.28	-0.01264	3849.28	0.06351
	3851.21	-0.03565	3851.21	-0.01273	3851.21	0.06335
	3853.14	-0.03584	3853.14	-0.01255	3853.14	0.06379
	3855.07	-0.03575	3855.07	-0.01246	3855.07	0.06411
	3856.99	-0.03558	3856.99	-0.01273	3856.99	0.06437
	3858.92	-0.03509	3858.92	-0.01302	3858.92	0.0648
	3860.85	-0.03443	3860.85	-0.01335	3860.85	0.06486
	3862.78	-0.03405	3862.78	-0.01342	3862.78	0.06469
	3864.71	-0.03424	3864.71	-0.01297	3864.71	0.06431
	3866.64	-0.03465	3866.64	-0.01226	3866.64	0.0638
	3868.57	-0.03523	3868.57	-0.01174	3868.57	0.06331
	3870.49	-0.0356	3870.49	-0.01158	3870.49	0.06278
	3872.42	-0.03564	3872.42	-0.01172	3872.42	0.06267
	3874.35	-0.03545	3874.35	-0.01208	3874.35	0.06291
	3876.28	-0.03519	3876.28	-0.01253	3876.28	0.06342
	3878.21	-0.035	3878.21	-0.01275	3878.21	0.06415
	3880.14	-0.03497	3880.14	-0.01249	3880.14	0.06443
	3882.07	-0.0352	3882.07	-0.01217	3882.07	0.06441
	3883.99	-0.0356	3883.99	-0.01197	3883.99	0.06425
	3885.92	-0.03554	3885.92	-0.01178	3885.92	0.06424
	3887.85	-0.03545	3887.85	-0.01165	3887.85	0.06426
	3889.78	-0.03557	3889.78	-0.01172	3889.78	0.06381
	3891.71	-0.03601	3891.71	-0.01226	3891.71	0.06322
	3893.64	-0.03655	3893.64	-0.01294	3893.64	0.06264
	3895.56	-0.03678	3895.56	-0.01326	3895.56	0.06179
	3897.49	-0.03693	3897.49	-0.01323	3897.49	0.06137
	3899.42	-0.03695	3899.42	-0.01307	3899.42	0.06175
	3901.35	-0.03651	3901.35	-0.01289	3901.35	0.06264
	3903.28	-0.03613	3903.28	-0.01276	3903.28	0.0633
	3905.21	-0.03579	3905.21	-0.01263	3905.21	0.06371
	3907.14	-0.03572	3907.14	-0.01276	3907.14	0.06408
	3909.06	-0.03621	3909.06	-0.0132	3909.06	0.06401
	3910.99	-0.03642	3910.99	-0.01343	3910.99	0.06339
	3912.92	-0.03636	3912.92	-0.01348	3912.92	0.06313
	3914.85	-0.03646	3914.85	-0.01373	3914.85	0.06314
	3916.78	-0.0364	3916.78	-0.01405	3916.78	0.06306
	3918.71	-0.03629	3918.71	-0.01412	3918.71	0.0629
	3920.64	-0.03616	3920.64	-0.01366	3920.64	0.06315
	3922.56	-0.03622	3922.56	-0.01324	3922.56	0.06354
	3924.49	-0.03676	3924.49	-0.01329	3924.49	0.06359
	3926.42	-0.03709	3926.42	-0.0132	3926.42	0.06344
	3928.35	-0.03693	3928.35	-0.01286	3928.35	0.06339
	3930.28	-0.0365	3930.28	-0.01263	3930.28	0.06342
	3932.21	-0.0361	3932.21	-0.01254	3932.21	0.06347
	3934.13	-0.0359	3934.13	-0.01248	3934.13	0.0635
	3936.06	-0.03567	3936.06	-0.01247	3936.06	0.0637
	3937.99	-0.03563	3937.99	-0.01274	3937.99	0.06387
	3939.92	-0.03596	3939.92	-0.01333	3939.92	0.06397
	3941.85	-0.0363	3941.85	-0.01371	3941.85	0.06403
	3943.78	-0.03645	3943.78	-0.01384	3943.78	0.06383
	3945.7	-0.03626	3945.7	-0.0139	3945.7	0.06364
	3947.63	-0.03586	3947.63	-0.01365	3947.63	0.06366
	3949.56	-0.03556	3949.56	-0.01331	3949.56	0.0637
	3951.49	-0.03526	3951.49	-0.01294	3951.49	0.06377
	3953.42	-0.03512	3953.42	-0.01248	3953.42	0.06389
	3955.35	-0.03524	3955.35	-0.01211	3955.35	0.0639
	3957.28	-0.03551	3957.28	-0.01184	3957.28	0.06368
	3959.2	-0.03596	3959.2	-0.01184	3959.2	0.06324
	3961.13	-0.03635	3961.13	-0.01197	3961.13	0.06303
	3963.06	-0.03641	3963.06	-0.01207	3963.06	0.0631
	3964.99	-0.03646	3964.99	-0.01248	3964.99	0.063
	3966.92	-0.03653	3966.92	-0.0128	3966.92	0.06298
	3968.85	-0.03625	3968.85	-0.01274	3968.85	0.06334
	3970.78	-0.03574	3970.78	-0.01256	3970.78	0.06362
	3972.7	-0.03558	3972.7	-0.01247	3972.7	0.06362
	3974.63	-0.03556	3974.63	-0.01235	3974.63	0.06377
	3976.56	-0.03543	3976.56	-0.01217	3976.56	0.06409
	3978.49	-0.03547	3978.49	-0.01252	3978.49	0.06399
	3980.42	-0.03566	3980.42	-0.01335	3980.42	0.06355
	3982.35	-0.03598	3982.35	-0.01383	3982.35	0.06339
	3984.28	-0.03595	3984.28	-0.0136	3984.28	0.06371
	3986.2	-0.03617	3986.2	-0.01333	3986.2	0.06361
	3988.13	-0.03691	3988.13	-0.01315	3988.13	0.06296
	3990.06	-0.03751	3990.06	-0.01293	3990.06	0.06248
	3991.99	-0.03749	3991.99	-0.01285	3991.99	0.06236
	3993.92	-0.03748	3993.92	-0.01341	3993.92	0.06181
	3995.85	-0.03668	3995.85	-0.01344	3995.85	0.06258
	3997.77	-0.03588	3997.77	-0.01304	3997.77	0.06362
	3999.7	-0.03547	3999.7	-0.01287	3999.7	0.06407
	4001.63	-0.02777	4001.63	-0.00403	4001.63	0.07361

## Sheet: Fig. 5b
Fig. 5b	Pd1@HEFO		Pd@CeO2
	Temperature (°C)	CO consumption (ppm)	Temperature (°C)	CO consumption (ppm)
	20	0	20	0
	30	0.5	30	0
	40	0.7	40	0
	50	1.75	50	0
	60	3	60	0
	70	4.45	70	0.15
	80	6.6	80	0
	90	8.4	90	0.6
	100	9.95	100	0.6
	105	10.95	110	0.6
	110	12.1	120	0.6
	115	13.45	130	0.6
	120	14.55	140	0.6
	125	16.55	150	0.6
	130	18.65	160	0.6
	135	20.75	170	0.6
	140	23.3	180	0.75
	145	26.05	190	0.75
	150	28.55	200	0.75
	155	30.95	215	0.45
	160	32.4	220	0.6
	165	32	225	0.6
	170	30.65	230	0.75
	175	27.65	235	1.2
	180	23.95	240	2.4
	185	20.9	245	9.3
	190	18.2	250	85.35
	195	16.4	255	36.75
	200	14.95	260	6
	205	14.15	265	3.15
	210	13.55	270	2.25
	215	13.25	275	1.8
	220	13	280	1.65
	225	12.8	290	1.5
	230	12.55	295	1.5
	235	12.3	300	1.5
	240	12.35	305	1.5
	245	11.95	310	1.5
	250	11.45	315	1.5
	255	11.45	320	1.5
	260	10.9	325	1.5
	265	10.75	330	1.35
	270	10.5	335	1.35
	275	10	340	1.35
	280	9.75	345	1.2
	285	9	350	1.2
	290	8.85	355	1.05
	295	8.2	360	1.05
	300	8.05	365	0.9
	305	7.75	370	0.9
	310	7.7	375	0.9
	315	7.75	380	0.9
	320	8.1	385	0.9
	325	8.7	390	0.9
	330	9.45	395	0.9
	335	10.05	400	0.9
	340	10.7	405	0.9
	345	11.65	410	0.9
	350	12.6	415	0.9
	355	13.25	420	0.9
	360	14.5	425	0.9
	365	15.85	430	1.05
	370	17.05	435	1.05
	375	18.4	440	1.05
	380	19.4	445	1.05
	385	20.85	450	1.05
	390	22
	395	23.25
	400	24.4
	405	25.55
	410	26.3
	415	27.3
	420	27.7
	425	28.3
	430	28.65
	435	28.8
	440	28.95
	445	28.85
	450	28.4
	455	28.6
	460	28.5
	465	28.15
	470	28.05
	475	27.9
	482	27.85
	485	27.8
	490	28.05
	495	28.3
	500	29.05

## Sheet: Fig. 5c
Fig. 5c	Pd1@HEFO					Pd@CeO2
	Binding Energy (eV)	Peaksum up (a.u.)	Background (a.u.)	Peak α (a.u.)	Peak β (a.u.)	Binding Energy (eV)	Peaksum up (a.u.)	Background (a.u.)	Peak α (a.u.)	Peak β (a.u.)
	536.4	5036.67	4856.11	4927.8	4964.98	537.2	13843.6	13802.2	13819.5	13826.3
	536.35	5039.37	4856.11	4928.74	4966.74	537.15	13844.2	13802.2	13819.7	13826.7
	536.3	5042.07	4856.06	4929.64	4968.48	537.1	13844.8	13802.2	13819.9	13827.1
	536.25	5044.76	4855.92	4930.48	4970.19	537.05	13845.3	13802.2	13820.1	13827.4
	536.2	5047.57	4855.85	4931.4	4972.01	537	13845.9	13802.1	13820.2	13827.8
	536.15	5050.45	4855.78	4932.35	4973.88	536.95	13846.4	13802	13820.4	13828.1
	536.1	5053.36	4855.66	4933.27	4975.75	536.9	13847	13801.9	13820.5	13828.4
	536.05	5056.4	4855.61	4934.28	4977.73	536.85	13847.6	13801.9	13820.7	13828.8
	536	5059.6	4855.63	4935.38	4979.85	536.8	13848.2	13801.8	13820.8	13829.2
	535.95	5062.79	4855.59	4936.44	4981.94	536.75	13848.8	13801.7	13821	13829.5
	535.9	5066.02	4855.5	4937.47	4984.05	536.7	13849.4	13801.6	13821.2	13829.9
	535.85	5069.34	4855.41	4938.53	4986.22	536.65	13850.1	13801.6	13821.3	13830.3
	535.8	5072.7	4855.29	4939.58	4988.4	536.6	13850.8	13801.5	13821.5	13830.8
	535.75	5076.25	4855.26	4940.75	4990.75	536.55	13851.4	13801.4	13821.7	13831.2
	535.7	5079.8	4855.16	4941.88	4993.09	536.5	13852.1	13801.3	13821.8	13831.6
	535.65	5083.5	4855.11	4943.07	4995.54	536.45	13852.8	13801.2	13822	13832
	535.6	5087.33	4855.08	4944.32	4998.09	536.4	13853.6	13801.1	13822.2	13832.5
	535.55	5091.18	4854.99	4945.53	5000.63	536.35	13854.2	13801	13822.3	13832.9
	535.5	5095.18	4854.94	4946.82	5003.3	536.3	13855	13800.9	13822.5	13833.4
	535.45	5099.24	4854.85	4948.09	5006	536.25	13855.9	13800.8	13822.8	13833.9
	535.4	5103.36	4854.72	4949.35	5008.73	536.2	13856.6	13800.7	13822.9	13834.4
	535.35	5107.64	4854.62	4950.67	5011.58	536.15	13857.5	13800.6	13823.2	13834.9
	535.3	5112.1	4854.59	4952.1	5014.59	536.1	13858.3	13800.6	13823.4	13835.5
	535.25	5116.63	4854.51	4953.51	5017.63	536.05	13859.2	13800.5	13823.6	13836.1
	535.2	5121.26	4854.4	4954.92	5020.74	536	13860.1	13800.3	13823.8	13836.6
	535.15	5125.97	4854.25	4956.33	5023.89	535.95	13861	13800.2	13824	13837.2
	535.1	5130.8	4854.07	4957.75	5027.12	535.9	13862	13800.2	13824.3	13837.9
	535.05	5135.85	4853.99	4959.29	5030.55	535.85	13863	13800.1	13824.6	13838.5
	535	5141.07	4853.93	4960.9	5034.1	535.8	13863.9	13799.9	13824.8	13839.1
	534.95	5146.4	4853.82	4962.51	5037.71	535.75	13864.9	13799.8	13825	13839.7
	534.9	5151.91	4853.74	4964.18	5041.48	535.7	13866	13799.7	13825.3	13840.4
	534.85	5157.59	4853.66	4965.89	5045.36	535.65	13867	13799.5	13825.5	13841.1
	534.8	5163.43	4853.59	4967.66	5049.37	535.6	13868.1	13799.4	13825.7	13841.8
	534.75	5169.5	4853.57	4969.52	5053.55	535.55	13869.2	13799.3	13826	13842.5
	534.7	5175.68	4853.47	4971.35	5057.81	535.5	13870.4	13799.2	13826.2	13843.3
	534.65	5182.06	4853.39	4973.24	5062.21	535.45	13871.6	13799	13826.5	13844.1
	534.6	5188.66	4853.32	4975.2	5066.78	535.4	13872.8	13798.9	13826.8	13844.9
	534.55	5195.56	4853.35	4977.31	5071.6	535.35	13874.1	13798.7	13827.1	13845.8
	534.5	5202.61	4853.32	4979.41	5076.52	535.3	13875.3	13798.5	13827.3	13846.6
	534.45	5209.88	4853.3	4981.57	5081.61	535.25	13876.6	13798.3	13827.5	13847.4
	534.4	5217.3	4853.18	4983.7	5086.78	535.2	13878	13798.1	13827.8	13848.3
	534.35	5224.99	4853.09	4985.91	5092.17	535.15	13879.5	13798	13828.2	13849.3
	534.3	5232.94	4853.01	4988.19	5097.76	535.1	13880.9	13797.8	13828.4	13850.3
	534.25	5241.17	4852.96	4990.56	5103.57	535.05	13882.5	13797.7	13828.8	13851.4
	534.2	5249.68	4852.9	4993	5109.59	535	13884.1	13797.6	13829.2	13852.5
	534.15	5258.4	4852.76	4995.42	5115.74	534.95	13885.7	13797.4	13829.5	13853.6
	534.1	5267.4	4852.61	4997.9	5122.12	534.9	13887.4	13797.2	13829.8	13854.8
	534.05	5276.78	4852.51	5000.5	5128.79	534.85	13889.1	13797	13830.2	13856
	534	5286.52	4852.46	5003.22	5135.76	534.8	13890.9	13796.8	13830.5	13857.2
	533.95	5296.54	4852.33	5005.95	5142.92	534.75	13892.7	13796.5	13830.8	13858.4
	533.9	5306.9	4852.19	5008.74	5150.35	534.7	13894.7	13796.3	13831.2	13859.8
	533.85	5317.7	4852.09	5011.66	5158.13	534.65	13896.6	13796.1	13831.5	13861.2
	533.8	5328.85	4851.94	5014.63	5166.17	534.6	13898.7	13795.9	13831.9	13862.6
	533.75	5340.4	4851.78	5017.66	5174.52	534.55	13900.8	13795.5	13832.2	13864.1
	533.7	5352.51	4851.74	5020.9	5183.34	534.5	13903	13795.3	13832.7	13865.7
	533.65	5365.07	4851.68	5024.23	5192.52	534.45	13905.3	13795	13833	13867.3
	533.6	5378.1	4851.57	5027.62	5202.05	534.4	13907.7	13794.8	13833.4	13869.1
	533.55	5391.66	4851.48	5031.13	5212.01	534.35	13910.3	13794.5	13833.9	13870.9
	533.5	5405.73	4851.36	5034.71	5222.38	534.3	13912.9	13794.3	13834.3	13872.8
	533.45	5420.44	4851.27	5038.45	5233.27	534.25	13915.5	13793.9	13834.7	13874.7
	533.4	5435.69	4851.11	5042.22	5244.58	534.2	13918.5	13793.6	13835.2	13876.9
	533.35	5451.64	4850.96	5046.14	5256.46	534.15	13921.5	13793.5	13835.8	13879.2
	533.3	5468.3	4850.82	5050.2	5268.93	534.1	13924.6	13793.1	13836.3	13881.5
	533.25	5485.68	4850.66	5054.36	5281.98	534.05	13927.9	13792.8	13836.8	13884
	533.2	5503.88	4850.51	5058.67	5295.71	534	13931.4	13792.6	13837.4	13886.6
	533.15	5522.94	4850.35	5063.13	5310.15	533.95	13935.1	13792.3	13838	13889.4
	533.1	5542.89	4850.13	5067.68	5325.33	533.9	13938.9	13792	13838.6	13892.3
	533.05	5563.79	4849.9	5072.38	5341.31	533.85	13942.7	13791.6	13839.1	13895.3
	533	5585.82	4849.72	5077.3	5358.24	533.8	13947	13791.4	13839.8	13898.6
	532.95	5608.92	4849.48	5082.32	5376.08	533.75	13951.5	13791.1	13840.5	13902.1
	532.9	5633.28	4849.26	5087.55	5394.98	533.7	13956.2	13790.9	13841.3	13905.8
	532.85	5658.94	4848.99	5092.93	5415	533.65	13961	13790.6	13842	13909.6
	532.8	5685.99	4848.7	5098.48	5436.21	533.6	13966.2	13790.3	13842.8	13913.7
	532.75	5714.58	4848.41	5104.24	5458.75	533.55	13971.7	13790.1	13843.6	13918.1
	532.7	5744.79	4848.08	5110.18	5482.69	533.5	13977.5	13789.9	13844.6	13922.8
	532.65	5776.79	4847.76	5116.35	5508.2	533.45	13983.5	13789.5	13845.4	13927.6
	532.6	5810.78	4847.44	5122.78	5535.44	533.4	13989.8	13789.3	13846.4	13932.8
	532.55	5846.69	4847.01	5129.34	5564.36	533.35	13996.5	13789	13847.3	13938.2
	532.5	5884.92	4846.67	5136.25	5595.34	533.3	14003.6	13788.7	13848.3	13943.9
	532.45	5925.52	4846.27	5143.38	5628.4	533.25	14011	13788.4	13849.4	13950
	532.4	5968.7	4845.86	5150.8	5663.76	533.2	14018.8	13788.2	13850.5	13956.5
	532.35	6014.63	4845.38	5158.45	5701.55	533.15	14027	13787.9	13851.6	13963.3
	532.3	6063.53	4844.91	5166.45	5741.99	533.1	14035.6	13787.6	13852.8	13970.4
	532.25	6115.55	4844.37	5174.7	5785.22	533.05	14044.7	13787.3	13854	13977.9
	532.2	6170.97	4843.8	5183.29	5831.47	533	14054.2	13787	13855.3	13985.9
	532.15	6229.98	4843.16	5192.2	5880.95	532.95	14064.2	13786.6	13856.6	13994.3
	532.1	6292.98	4842.53	5201.52	5933.99	532.9	14074.8	13786.4	13858	14003.2
	532.05	6360.05	4841.9	5211.26	5990.69	532.85	14085.9	13786.1	13859.5	14012.5
	532	6431.48	4841.22	5221.4	6051.3	532.8	14097.5	13785.8	13861	14022.3
	531.95	6507.5	4840.46	5231.94	6116.02	532.75	14109.7	13785.6	13862.7	14032.7
	531.9	6588.44	4839.69	5242.98	6185.15	532.7	14122.5	13785.3	13864.3	14043.5
	531.85	6674.57	4838.79	5254.46	6258.91	532.65	14135.8	13785	13866	14054.7
	531.8	6766.04	4837.87	5266.47	6337.44	532.6	14149.8	13784.7	13867.9	14066.7
	531.75	6863.19	4836.91	5279.06	6421.05	532.55	14164.4	13784.5	13869.8	14079.1
	531.7	6966.27	4835.86	5292.23	6509.9	532.5	14179.7	13784.2	13871.8	14092
	531.65	7075.51	4834.74	5306.03	6604.22	532.45	14195.4	13783.8	13873.8	14105.5
	531.6	7191.39	4833.63	5320.62	6704.39	532.4	14211.9	13783.4	13875.9	14119.4
	531.55	7313.79	4832.47	5335.97	6810.28	532.35	14229	13783	13878.1	14134
	531.5	7443.04	4831.25	5352.15	6922.14	532.3	14246.7	13782.6	13880.3	14149
	531.45	7579.28	4829.96	5369.21	7040.04	532.25	14265.2	13782.3	13882.8	14164.7
	531.4	7722.65	4828.58	5387.21	7164.02	532.2	14284.3	13781.9	13885.3	14180.9
	531.35	7873.52	4827.22	5406.39	7294.35	532.15	14304	13781.5	13888	14197.6
	531.3	8031.4	4825.74	5426.63	7430.5	532.1	14324.3	13781.2	13890.7	14214.8
	531.25	8196.47	4824.18	5448.13	7572.52	532.05	14345.3	13780.7	13893.6	14232.4
	531.2	8368.61	4822.55	5471	7720.16	532	14366.7	13780.3	13896.7	14250.4
	531.15	8547.61	4820.9	5495.42	7873.09	531.95	14388.7	13779.9	13899.8	14268.7
	531.1	8733.32	4819.19	5521.54	8030.97	531.9	14411.1	13779.3	13903.1	14287.3
	531.05	8924.66	4817.35	5549.37	8192.64	531.85	14433.9	13778.9	13906.6	14306.2
	531	9121.25	4815.46	5579.2	8357.51	531.8	14456.9	13778.3	13910.2	14325
	530.95	9322.17	4813.49	5611.19	8524.47	531.75	14480.3	13777.8	13914.1	14344
	530.9	9526.39	4811.53	5645.63	8692.29	531.7	14503.7	13777.2	13918.1	14362.8
	530.85	9732.65	4809.42	5682.64	8859.43	531.65	14527.1	13776.6	13922.3	14381.4
	530.8	9938.91	4807.23	5722.43	9023.72	531.6	14550.3	13775.9	13926.7	14399.5
	530.75	10143.6	4804.97	5765.32	9183.28	531.55	14573.2	13775.2	13931.3	14417.1
	530.7	10344.8	4802.67	5811.61	9335.84	531.5	14595.7	13774.5	13936.2	14434
	530.65	10540.2	4800.34	5861.62	9478.89	531.45	14617.6	13773.8	13941.4	14449.9
	530.6	10727.7	4797.96	5915.71	9609.93	531.4	14638.7	13773	13946.9	14464.8
	530.55	10904.5	4795.54	5974.09	9726	531.35	14659	13772.3	13952.8	14478.4
	530.5	11068.7	4793.01	6037.09	9824.62	531.3	14678	13771.4	13958.9	14490.6
	530.45	11218.2	4790.41	6105.11	9903.47	531.25	14695.9	13770.6	13965.5	14501
	530.4	11351.5	4787.84	6178.66	9960.67	531.2	14712.4	13769.8	13972.5	14509.7
	530.35	11467.5	4785.24	6258.13	9994.61	531.15	14727.4	13769	13980	14516.4
	530.3	11565.3	4782.55	6343.67	10004.2	531.1	14740.8	13768	13987.8	14520.9
	530.25	11645.2	4779.85	6435.87	9989.23	531.05	14752.5	13767.1	13996.2	14523.3
	530.2	11707.8	4776.96	6534.91	9949.84	531	14762.6	13766.1	14005.2	14523.5
	530.15	11754.5	4774.04	6641.37	9887.19	530.95	14771.2	13765.2	14015	14521.5
	530.1	11787.6	4771.26	6755.95	9802.86	530.9	14778.3	13764.2	14025.3	14517.2
	530.05	11809	4768.44	6878.54	9698.9	530.85	14783.9	13763.3	14036.5	14510.7
	530	11821.5	4765.53	7009.56	9577.5	530.8	14788.4	13762.3	14048.5	14502.2
	529.95	11828.2	4762.65	7149.45	9441.37	530.75	14791.8	13761.4	14061.4	14491.8
	529.9	11831.7	4759.73	7298.37	9293.08	530.7	14794.4	13760.3	14075.3	14479.5
	529.85	11835	4756.68	7456.65	9135	530.65	14796.5	13759.3	14090.3	14465.5
	529.8	11840.6	4753.6	7624.11	8970.09	530.6	14798.5	13758.4	14106.7	14450.2
	529.75	11851.1	4750.6	7801.06	8800.6	530.55	14800.5	13757.4	14124.3	14433.6
	529.7	11868.3	4747.61	7987.33	8628.57	530.5	14803	13756.3	14143.5	14415.8
	529.65	11893.7	4744.51	8182.54	8455.7	530.45	14806.3	13755.2	14164.4	14397.1
	529.6	11928.6	4741.37	8386.57	8283.42	530.4	14810.8	13754	14187.2	14377.6
	529.55	11973.6	4738.31	8598.36	8113.6	530.35	14817.1	13752.9	14212.3	14357.7
	529.5	12028.8	4735.12	8816.98	7946.9	530.3	14825.8	13752	14240.2	14337.6
	529.45	12093.7	4731.96	9041.31	7784.34	530.25	14837.2	13750.9	14271	14317.2
	529.4	12167.4	4728.73	9269.61	7626.53	530.2	14851.9	13749.9	14305.1	14296.7
	529.35	12248.4	4725.41	9500.03	7473.75	530.15	14870.4	13748.8	14343.1	14276
	529.3	12334.4	4722.15	9729.61	7326.91	530.1	14893.8	13747.6	14385.8	14255.5
	529.25	12422.7	4718.96	9955.6	7186.09	530.05	14922.7	13746.5	14433.9	14235.3
	529.2	12509.9	4715.69	10174.3	7051.29	530	14958.1	13745.3	14488.1	14215.3
	529.15	12592.2	4712.43	10382	6922.66	529.95	15001.1	13744.1	14549.5	14195.7
	529.1	12665.2	4709.09	10574.3	6799.98	529.9	15052.8	13742.8	14619.1	14176.4
	529.05	12724.4	4705.72	10746.5	6683.54	529.85	15114.6	13741.5	14698.6	14157.5
	529	12765.1	4702.28	10894.3	6573.04	529.8	15187.7	13740	14788.8	14139
	528.95	12783.2	4698.87	11013.6	6468.47	529.75	15273.8	13738.5	14891.4	14120.9
	528.9	12775	4695.54	11100.9	6369.7	529.7	15374.4	13736.8	15008.1	14103.2
	528.85	12737.3	4692.23	11153.1	6276.37	529.65	15491.4	13735	15140.4	14085.9
	528.8	12668.1	4688.89	11168.5	6188.46	529.6	15626.4	13733.1	15290.4	14069.1
	528.75	12566.6	4685.56	11146.5	6105.67	529.55	15780.9	13731.2	15459.3	14052.8
	528.7	12433.2	4682.29	11087.7	6027.84	529.5	15956.4	13728.9	15648.6	14036.7
	528.65	12269.5	4678.99	10993.9	5954.63	529.45	16154.4	13726.5	15859.8	14021.1
	528.6	12077.8	4675.69	10867.7	5885.77	529.4	16375.7	13723.9	16093.7	14005.8
	528.55	11862	4672.44	10713.2	5821.23	529.35	16621.1	13721	16351.3	13990.8
	528.5	11625.9	4669.16	10534.4	5760.62	529.3	16889.8	13718.2	16631.6	13976.3
	528.45	11373.6	4666.02	10335.8	5703.87	529.25	17180.1	13714.9	16933	13962
	528.4	11109.6	4662.95	10121.9	5650.69	529.2	17489	13711.5	17252.5	13948
	528.35	10837.5	4659.99	9896.63	5600.84	529.15	17811	13707.8	17584.6	13934.2
	528.3	10561.7	4657.12	9664.58	5554.2	529.1	18138.3	13704	17921.5	13920.8
	528.25	10285.1	4654.35	9428.97	5510.52	529.05	18458	13699.8	18250.3	13907.4
	528.2	10010.8	4651.65	9192.81	5469.59	529	18755.7	13695.5	18556.8	13894.5
	528.15	9740.87	4649.06	8958.69	5431.23	528.95	19013.3	13690.9	18822.6	13881.6
	528.1	9477.13	4646.6	8728.45	5395.27	528.9	19211.9	13686.1	19029.1	13869
	528.05	9221.67	4644.28	8504.32	5361.63	528.85	19334.7	13681.3	19159.3	13856.7
	528	8975.18	4641.98	8287.18	5329.98	528.8	19369.2	13676.5	19200.9	13844.8
	527.95	8738.58	4639.83	8078.11	5300.31	528.75	19311.1	13671.5	19149.5	13833.1
	527.9	8512.38	4637.79	7877.74	5272.43	528.7	19164.9	13666.5	19009.7	13821.7
	527.85	8296.71	4635.91	7686.37	5246.26	528.65	18942.8	13661.6	18793.6	13810.8
	527.8	8092.09	4634.07	7504.58	5221.59	528.6	18661.5	13656.8	18518	13800.3
	527.75	7898.43	4632.44	7332.41	5198.46	528.55	18340.5	13651.9	18202.4	13790
	527.7	7715.6	4631.02	7169.85	5176.77	528.5	17997.7	13647.3	17864.8	13780.2
	527.65	7543.24	4629.65	7016.62	5156.27	528.45	17648	13642.7	17520	13770.8
	527.6	7380.98	4628.43	6872.46	5136.95	528.4	17303.4	13638.5	17179.9	13761.9
	527.55	7228.73	4627.23	6737.32	5118.64	528.35	16971.5	13634.3	16852.4	13753.4
	527.5	7085.99	4626.1	6610.79	5101.3	528.3	16658.8	13630.5	16543.9	13745.4
	527.45	6952.39	4625.09	6492.56	5084.91	528.25	16368.2	13627	16257.3	13738
	527.4	6827.54	4624.23	6382.31	5069.45	528.2	16101.2	13623.8	15994	13731.1
	527.35	6710.79	4623.46	6279.47	5054.78	528.15	15858.1	13620.9	15754.5	13724.6
	527.3	6601.97	4622.74	6183.86	5040.84	528.1	15638.3	13618.3	15538	13718.6
	527.25	6500.5	4622.1	6094.99	5027.61	528.05	15441.3	13616.1	15344.2	13713.2
	527.2	6405.94	4621.55	6012.46	5015.03	528	15265.5	13614.2	15171.5	13708.2
	527.15	6317.97	4621.17	5935.96	5003.18	527.95	15109.3	13612.6	15018.1	13703.7
	527.1	6235.9	4620.81	5864.88	4991.83	527.9	14970.9	13611.2	14882.6	13699.5
	527.05	6159.49	4620.42	5798.96	4980.95	527.85	14848.5	13609.9	14762.8	13695.6
	527	6088.31	4620.07	5737.82	4970.56	527.8	14740.7	13608.7	14657.4	13691.9
	526.95	6021.94	4619.74	5681.09	4960.59	527.75	14645.6	13607.7	14564.8	13688.6
	526.9	5960.06	4619.45	5628.45	4951.06	527.7	14562	13607	14483.4	13685.5
	526.85	5902.29	4619.21	5579.55	4941.94	527.65	14488.1	13606.3	14411.8	13682.7
	526.8	5848.42	4619	5534.2	4933.22	527.6	14422.8	13605.7	14348.5	13680
	526.75	5798.09	4618.83	5492.05	4924.87	527.55	14365	13605.3	14292.7	13677.6
	526.7	5750.98	4618.67	5452.81	4916.84	527.5	14313.6	13605	14243.2	13675.4
	526.65	5706.86	4618.52	5416.26	4909.12	527.45	14267.6	13604.6	14199.1	13673.2
	526.6	5665.37	4618.33	5382.07	4901.63	527.4	14226.4	13604.3	14159.6	13671.1
	526.55	5626.5	4618.2	5350.22	4894.48	527.35	14189.2	13604.1	14124.1	13669.2
	526.5	5589.96	4618.1	5320.45	4887.61	527.3	14155.7	13604	14092.2	13667.4
	526.45	5555.49	4617.95	5292.51	4880.94	527.25	14125.1	13603.7	14063.2	13665.7
	526.4	5522.99	4617.82	5266.3	4874.51	527.2	14097.2	13603.6	14036.7	13664
	526.35	5492.31	4617.76	5241.7	4868.37	527.15	14071.6	13603.4	14012.6	13662.4
	526.3	5463.36	4617.72	5218.62	4862.47	527.1	14048	13603.3	13990.5	13660.8
	526.25	5435.86	4617.61	5196.78	4856.7	527.05	14026.3	13603.1	13970.1	13659.4
	526.2	5409.83	4617.57	5176.22	4851.18	527	14006.2	13603	13951.3	13657.9
	526.15	5385.02	4617.44	5156.71	4845.76	526.95	13987.6	13602.9	13933.9	13656.6
	526.1	5361.44	4617.35	5138.24	4840.54	526.9	13970.3	13602.8	13917.8	13655.3
	526.05	5339.08	4617.33	5120.83	4835.58	526.85	13954.1	13602.7	13902.8	13654
	526	5317.78	4617.33	5104.32	4830.79	526.8	13939	13602.7	13888.8	13652.9
	525.95	5297.42	4617.29	5088.6	4826.12	526.75	13924.9	13602.6	13875.8	13651.7
	525.9	5277.93	4617.21	5073.59	4821.55	526.7	13911.7	13602.5	13863.6	13650.6
	525.85	5259.25	4617.11	5059.26	4817.1	526.65	13899.3	13602.4	13852.2	13649.5
	525.8	5241.4	4617.03	5045.63	4812.81	526.6	13887.5	13602.3	13841.4	13648.3
	525.75	5224.33	4616.97	5032.64	4808.67	526.55	13876.4	13602.2	13831.3	13647.2
	525.7	5207.99	4616.94	5020.25	4804.68	526.5	13866	13602	13821.8	13646.2
	525.65	5192.33	4616.94	5008.43	4800.83	526.45	13856.2	13601.9	13812.9	13645.2
	525.6	5177.19	4616.84	4997.02	4797.01	526.4	13846.9	13601.8	13804.5	13644.2
	525.55	5162.69	4616.77	4986.13	4793.32	526.35	13838.1	13601.7	13796.6	13643.2
	525.5	5148.83	4616.78	4975.77	4789.84	526.3	13829.9	13601.7	13789.1	13642.4
	525.45	5135.47	4616.78	4965.83	4786.43	526.25	13822.1	13601.7	13782.2	13641.6
	525.4	5122.58	4616.74	4956.24	4783.08	526.2	13814.7	13601.7	13775.6	13640.8
	525.35	5110.17	4616.71	4947.04	4779.83	526.15	13807.7	13601.7	13769.3	13640.1
	525.3	5098.2	4616.66	4938.2	4776.66	526.1	13801	13601.6	13763.3	13639.3
	525.25	5086.66	4616.61	4929.69	4773.58	526.05	13794.6	13601.6	13757.6	13638.5
	525.2	5075.58	4616.61	4921.56	4770.63	526	13788.5	13601.5	13752.3	13637.8
	525.15	5064.84	4616.57	4913.69	4767.72	525.95	13782.7	13601.5	13747.2	13637.1
	525.1	5054.41	4616.47	4906.05	4764.83	525.9	13777.2	13601.4	13742.3	13636.3
	525.05	5044.37	4616.4	4898.72	4762.04	525.85	13772	13601.4	13737.7	13635.7
	525	5034.7	4616.36	4891.7	4759.37	525.8	13767	13601.4	13733.3	13635.1
	524.95	5025.4	4616.37	4884.97	4756.8	525.75	13762.1	13601.3	13729	13634.4
	524.9	5016.33	4616.29	4878.4	4754.23	525.7	13757.6	13601.3	13725.1	13633.8
	524.85	5007.64	4616.31	4872.14	4751.81	525.65	13753.2	13601.3	13721.3	13633.2
	524.8	4999.25	4616.35	4866.13	4749.47	525.6	13749	13601.2	13717.6	13632.6
	524.75	4991.13	4616.39	4860.33	4747.19	525.55	13744.9	13601.2	13714.1	13632
	524.7	4983.26	4616.4	4854.71	4744.96	525.5	13741	13601.2	13710.8	13631.4
	524.65	4975.6	4616.39	4849.24	4742.74	525.45	13737.3	13601.1	13707.6	13630.9
	524.6	4968.1	4616.31	4843.88	4740.52	525.4	13733.8	13601.1	13704.5	13630.4
	524.55	4960.87	4616.26	4838.75	4738.39	525.35	13730.3	13601.1	13701.6	13629.9
	524.5	4953.89	4616.25	4833.81	4736.34	525.3	13727	13601	13698.7	13629.3
	524.45	4947.19	4616.3	4829.08	4734.4	525.25	13723.8	13601	13696	13628.8
	524.4	4940.67	4616.33	4824.5	4732.49	525.2	13720.8	13601	13693.4	13628.3
	524.35	4934.27	4616.3	4820	4730.57	525.15	13717.8	13600.9	13690.9	13627.8
	524.3	4928.02	4616.22	4815.6	4728.65	525.1	13715	13600.9	13688.5	13627.4
	524.25	4922	4616.2	4811.38	4726.82	525.05	13712.3	13600.9	13686.2	13626.9
	524.2	4916.22	4616.23	4807.35	4725.1	525	13709.6	13600.8	13683.9	13626.4
	524.15	4910.57	4616.24	4803.42	4723.4	524.95	13707.1	13600.8	13681.8	13626
	524.1	4905.02	4616.2	4799.55	4721.67	524.9	13704.6	13600.8	13679.8	13625.6
	524.05	4899.67	4616.19	4795.84	4720.03	524.85	13702.3	13600.8	13677.8	13625.2
	524	4894.47	4616.19	4792.24	4718.42	524.8	13700	13600.7	13675.9	13624.8
	523.95	4889.4	4616.17	4788.73	4716.83	524.75	13697.8	13600.8	13674.1	13624.5
	523.9	4884.49	4616.18	4785.35	4715.32	524.7	13695.7	13600.8	13672.4	13624.1
	523.85	4879.64	4616.12	4782	4713.76	524.65	13693.7	13600.8	13670.7	13623.8
	523.8	4874.97	4616.11	4778.79	4712.29	524.6	13691.7	13600.8	13669.1	13623.4
	523.75	4870.39	4616.07	4775.64	4710.82	524.55	13689.7	13600.7	13667.4	13623
	523.7	4865.9	4615.99	4772.55	4709.34	524.5	13687.9	13600.7	13665.9	13622.7
	523.65	4861.61	4616.01	4769.63	4707.99	524.45	13686.1	13600.7	13664.4	13622.3
	523.6	4857.41	4616	4766.77	4706.65	524.4	13684.3	13600.6	13663	13622
	523.55	4853.28	4615.96	4763.95	4705.3	524.35	13682.7	13600.7	13661.6	13621.7
	523.5	4849.27	4615.93	4761.22	4703.99	524.3	13681	13600.6	13660.2	13621.4
	523.45	4845.35	4615.89	4758.55	4702.69	524.25	13679.5	13600.7	13659	13621.1
	523.4	4841.61	4615.94	4756.04	4701.51	524.2	13677.9	13600.6	13657.7	13620.8
	523.35	4837.93	4615.95	4753.56	4700.32	524.15	13676.4	13600.7	13656.5	13620.5
	523.3	4834.34	4615.96	4751.15	4699.16	524.1	13675	13600.6	13655.4	13620.2
	523.25	4830.82	4615.96	4748.78	4698	524.05	13673.5	13600.6	13654.2	13619.9
	523.2	4827.41	4615.98	4746.5	4696.89	524	13672.1	13600.5	13653	13619.6
	523.15	4824.07	4615.99	4744.27	4695.8	523.95	13670.8	13600.6	13652	13619.4
	523.1	4820.82	4616.01	4742.09	4694.73	523.9	13669.5	13600.5	13650.9	13619.1
	523.05	4817.56	4615.94	4739.9	4693.6	523.85	13668.2	13600.5	13649.9	13618.8
	523	4814.47	4615.96	4737.85	4692.58	523.8	13666.9	13600.5	13648.9	13618.5
	522.95	4811.52	4616.06	4735.92	4691.66	523.75	13665.8	13600.5	13648	13618.3
	522.9	4808.51	4616.03	4733.91	4690.64	523.7	13664.7	13600.6	13647.1	13618.1
	522.85	4805.59	4616.02	4731.97	4689.64	523.65	13663.5	13600.5	13646.2	13617.9
	522.8	4802.72	4616	4730.06	4688.65	523.6	13662.4	13600.5	13645.3	13617.6
	522.75	4799.98	4616.03	4728.26	4687.75	523.55	13661.3	13600.5	13644.4	13617.4
	522.7	4797.23	4616	4726.44	4686.8	523.5	13660.3	13600.5	13643.6	13617.2
	522.65	4794.57	4616	4724.69	4685.89	523.45	13659.2	13600.4	13642.8	13616.9
	522.6	4791.95	4615.98	4722.95	4684.97	523.4	13658.2	13600.4	13642	13616.7
	522.55	4789.4	4615.97	4721.28	4684.09	523.35	13657.3	13600.4	13641.2	13616.4
	522.5	4786.98	4616.04	4719.71	4683.31	523.3	13656.3	13600.4	13640.5	13616.2
	522.45	4784.63	4616.12	4718.2	4682.55	523.25	13655.5	13600.5	13639.8	13616.1
	522.4	4782.29	4616.17	4716.69	4681.77	523.2	13654.6	13600.5	13639.1	13615.9
	522.35	4779.94	4616.15	4715.15	4680.94	523.15	13653.7	13600.4	13638.4	13615.7
	522.3	4777.66	4616.15	4713.66	4680.15	523.1	13652.8	13600.4	13637.8	13615.5
	522.25	4775.36	4616.09	4712.15	4679.31	523.05	13652	13600.4	13637.1	13615.3
	522.2	4773.14	4616.06	4710.69	4678.51	523	13651.2	13600.4	13636.5	13615.1
	522.15	4771.02	4616.08	4709.32	4677.78	522.95	13650.4	13600.4	13635.9	13614.9
	522.1	4768.97	4616.14	4708.02	4677.1	522.9	13649.7	13600.5	13635.3	13614.8
	522.05	4766.97	4616.2	4706.74	4676.43	522.85	13648.9	13600.4	13634.7	13614.6
	522	4764.94	4616.18	4705.42	4675.7	522.8	13648.2	13600.4	13634.2	13614.5
	521.95	4762.93	4616.14	4704.11	4674.96	522.75	13647.5	13600.4	13633.6	13614.3
	521.9	4761.02	4616.18	4702.89	4674.3	522.7	13646.8	13600.4	13633.1	13614.1
	521.85	4759.11	4616.17	4701.66	4673.62	522.65	13646.1	13600.4	13632.5	13613.9
	521.8	4757.24	4616.16	4700.45	4672.94	522.6	13645.4	13600.4	13632	13613.8
	521.75	4755.43	4616.17	4699.29	4672.3	522.55	13644.7	13600.4	13631.5	13613.6
	521.7	4753.59	4616.13	4698.1	4671.62	522.5	13644	13600.4	13631	13613.4
	521.65	4751.91	4616.2	4697.05	4671.06	522.45	13643.4	13600.4	13630.5	13613.3
	521.6	4750.24	4616.26	4696.01	4670.5	522.4	13642.6	13600.2	13629.9	13613
	521.55	4748.6	4616.3	4694.97	4669.93	522.35	13642	13600.2	13629.4	13612.8
	521.5	4746.91	4616.27	4693.88	4669.3	522.3	13641.5	13600.2	13629	13612.7
	521.45	4745.24	4616.23	4692.81	4668.67	522.25	13640.8	13600.2	13628.5	13612.5
	521.4	4743.67	4616.25	4691.81	4668.11	522.2	13640.4	13600.2	13628.2	13612.4
	521.35	4742.07	4616.22	4690.78	4667.51	522.15	13639.7	13600.1	13627.6	13612.2
	521.3	4740.51	4616.2	4689.79	4666.93	522.1	13639.2	13600.1	13627.2	13612.1
	521.25	4738.98	4616.18	4688.81	4666.36	522.05	13638.6	13600.1	13626.8	13611.9
	521.2	4737.55	4616.23	4687.92	4665.86	522	13638.1	13600.1	13626.4	13611.8
	521.15	4736.11	4616.24	4687.01	4665.34	521.95	13637.6	13600.2	13626.1	13611.7
	521.1	4734.61	4616.18	4686.04	4664.75	521.9	13637.1	13600.2	13625.7	13611.6
	521.05	4733.19	4616.16	4685.13	4664.21	521.85	13636.6	13600.1	13625.3	13611.4
	521	4731.82	4616.17	4684.28	4663.72	521.8	13636.1	13600.1	13624.9	13611.2
	520.95	4730.48	4616.18	4683.44	4663.23	521.75	13635.6	13600	13624.5	13611.1
	520.9	4729.16	4616.2	4682.61	4662.75	521.7	13635.1	13600	13624.1	13610.9
	520.85	4727.81	4616.15	4681.74	4662.21	521.65	13634.6	13600	13623.8	13610.8
	520.8	4726.52	4616.15	4680.94	4661.74	521.6	13634.2	13600	13623.5	13610.8
	520.75	4725.25	4616.15	4680.14	4661.26	521.55	13633.8	13600	13623.2	13610.7
	520.7	4723.97	4616.11	4679.32	4660.76	521.5	13633.3	13600	13622.8	13610.5
	520.65	4722.7	4616.06	4678.51	4660.25	521.45	13632.9	13600	13622.6	13610.4
	520.6	4721.56	4616.11	4677.81	4659.86	521.4	13632.5	13600	13622.2	13610.3

## Sheet: Fig. 5d
Fig. 5d	HEFO		Pd1@HEFO		Pd1@HEFO-HA		Pd@CeO2		Pd@CeO2-HA
	Temperature (°C)	CO conversion (%)	Temperature (°C)	CO conversion (%)	Temperature (°C)	CO conversion (%)	Temperature (°C)	CO conversion (%)	Temperature (°C)	CO conversion (%)
	50	0.62	50	3.92	50	4.04	50	0	90	0
	70	0.82	60	4.24	60	6.162	60	0.2	100	0.19
	90	1.02	70	4.41	70	8.95	70	0.4	110	0.32
	100	1.14	80	4.62	80	11.21	80	0.35	120	0.35
	110	1.19	90	4.7	90	13.69	90	0.8	130	0.69
	120	1.3	100	5.2	100	16.1	100	2	140	1.31
	140	1.62	110	6.03	111	17.72	120	2.73	160	2.13
	150	2.57	120	6.9	120	20.27	140	3.66	180	3.56
	160	2.79	130	7.7	130	22.94	160	4.27	200	4.37
	170	2.83	140	8.4	140	27.88	180	4.9	220	5.29
	180	2.87	150	10	150	33.42	200	5.09	240	7.59
	190	2.96	158	13.6	160	39.85	220	7.62	260	9.62
	200	3.04	162	21.5	165	45.23	230	17.31	270	18.11
	210	4.35	166	30.8	170	50.58	235	32.27	275	33.07
	220	5.79	168	51.5	172	64.92	240	57.46	280	56.86
	230	9.17	170	100	175	100	245	83.23	285	84.03
	240	13.62					250	93.08	288	92.98
	250	20.17					253	100	290	100
	260	38.6
	270	69.72
	275	84.67
	280	91.67
	285	96.9
	287	100

## Sheet: Fig. 5e
Fig. 5e	Pd1@HEFO		Pd@CeO2
	1/T	lnk	1/T	lnk
	3.1	0.4239	2.68	0.0139
	2.91	1.2449	2.54	1.0705
	2.75	2.1035	2.42	2.0513
	2.61	2.8543	2.31	3.0498
	2.48	3.6019	2.21	3.9009
	2.36	4.3628	2.11	4.72

## Sheet: Fig. 5f
Fig. 5f	1st Cycle		3rd Cycle		5th Cycle		7th Cycle		170 °C
	Temperature (°C)	CO conversion (%)	Temperature (°C)	CO conversion (%)	Temperature (°C)	CO conversion (%)	Temperature (°C)	CO conversion (%)	Time (h)	CO conversion (%)
	50	3.92	50	3.71	50	4	50	4.21	0	100
	60	4.24	60	4.22	60	4.6	60	4.8	1	99.92
	70	4.41	70	4.45	70	4.8	70	5.01	2	99.73
	80	4.62	80	4.62	80	4.4	80	5.62	3	99.61
	90	4.7	90	4.8	90	5	90	5.7	4	99.75
	100	5.2	100	5.13	100	6.15	100	6.2	5	99.69
	110	6.03	110	6.43	110	7.03	110	6.93	6.5	99.86
	120	6.9	120	7.09	120	7.09	120	7.59	8	99.95
	130	7.7	130	7.8	130	8.15	130	7.7	11	99.84
	140	8.4	140	8.31	140	9.6	140	8.93	21	99.99
	150	10	150	10.3	150	11.2	150	10.6	24	100
	158	13.6	158	14.6	158	13.9	158	14.6	30	99.91
	162	21.5	162	22	162	24	162	23.5	35	99.99
	166	30.8	166	33	166	32.6	166	32.8	40	99.8
	168	51.5	168	54	168	53.7	168	53.5	45	99.9
	170	100	172	100	171	100	170	100	50	99.5
									55	99.6
									60	99.3
									65	98.8
									70	98.5
									75	98.5
									80	98.4
									85	98.5
									90	98.3
									95	98.1
									100	98

[truncated: 14 more sheets: Supplementary Fig. 1, Supplementary Fig. 2, Supplementary Fig. 3a, Supplementary Fig. 3b-f, Supplementary Fig. 4, Supplementary Fig. 5, Supplementary Fig. 6, Supplementary Fig. 8, Supplementary Fig. 9, Supplementary Fig. 10, Supplementary Fig. 12, Supplementary Fig. 13, Supplementary Fig. 14, Supplementary Fig. 15]
